# Supplementary material for: Genome-Wide Association Study of 2,093 Cases With Idiopathic Polyneuropathy and 445,256 Controls Identifies First Susceptibility Loci
Source: Front Neurol. 2021 Dec 17;12:789093. doi: 10.3389/fneur.2021.789093 (PMC8718917; doi:10.3389/fneur.2021.789093)
Supplement: Supplementary file 1 [file Table_1.XLSX]

## Sheet: Supp Table 2
Supplementary Table 2. Genetic correlations of idiopathic polyneuropathy with diseases and traits on LDHub (full results)
Trait 1	Trait 2	PMID	Category	ethnicity	rg	se	z	p	h2_obs	h2_obs_se	h2_int	h2_int_se	gcov_int	gcov_int_se	pFDR
idiopathic_polyneuropathy_meta	Basal metabolic rate	0	ukbb	European	0.2718	0.0758	3.5863	0.0003	0.2837	0.0113	1.1181	0.0274	0.007	0.0065	0.0281455
idiopathic_polyneuropathy_meta	Weight	0	ukbb	European	0.2463	0.0692	3.5599	0.0004	0.2647	0.0095	1.0868	0.0216	0.0043	0.006	0.0281455
idiopathic_polyneuropathy_meta	Leg fat-free mass (right)	0	ukbb	European	0.2733	0.0765	3.575	0.0004	0.2636	0.0105	1.1147	0.0257	0.0033	0.0064	0.0281455
idiopathic_polyneuropathy_meta	Leg predicted mass (right)	0	ukbb	European	0.2723	0.0766	3.5541	0.0004	0.2633	0.0105	1.1144	0.0257	0.0038	0.0064	0.0281455
idiopathic_polyneuropathy_meta	Leg fat-free mass (left)	0	ukbb	European	0.2684	0.0757	3.5464	0.0004	0.2658	0.0105	1.1076	0.0251	0.0055	0.0063	0.0281455
idiopathic_polyneuropathy_meta	Leg predicted mass (left)	0	ukbb	European	0.2691	0.0759	3.5482	0.0004	0.2655	0.0105	1.1073	0.0249	0.0053	0.0063	0.0281455
idiopathic_polyneuropathy_meta	Whole body fat-free mass	0	ukbb	European	0.2641	0.0764	3.4556	0.0005	0.2883	0.012	1.1314	0.0295	0.0077	0.0067	0.0281455
idiopathic_polyneuropathy_meta	Height_2010	20881960	anthropometric	European	0.2983	0.0874	3.4148	0.0006	0.2852	0.0163	1.0184	0.0185	0.0013	0.006	0.0281455
idiopathic_polyneuropathy_meta	Comparative height size at age 10	0	ukbb	European	0.2642	0.0768	3.4391	0.0006	0.2408	0.0121	1.1147	0.0343	0.0108	0.0066	0.0281455
idiopathic_polyneuropathy_meta	Overall health rating	0	ukbb	European	0.3052	0.0884	3.4521	0.0006	0.0995	0.0031	1.0627	0.0106	0.0185	0.0055	0.0281455
idiopathic_polyneuropathy_meta	Leg pain on walking	0	ukbb	European	0.5445	0.1581	3.4437	0.0006	0.0569	0.005	1.0102	0.0067	0.0007	0.0045	0.0281455
idiopathic_polyneuropathy_meta	Whole body water mass	0	ukbb	European	0.2603	0.0762	3.4149	0.0006	0.2883	0.012	1.1307	0.0293	0.008	0.0067	0.0281455
idiopathic_polyneuropathy_meta	Arm predicted mass (left)	0	ukbb	European	0.2592	0.0757	3.4241	0.0006	0.2635	0.0106	1.1139	0.0262	0.0064	0.0066	0.0281455
idiopathic_polyneuropathy_meta	Standing height	0	ukbb	European	0.2401	0.0706	3.4018	0.0007	0.4496	0.0223	1.2529	0.0578	0.0177	0.0082	0.0281455
idiopathic_polyneuropathy_meta	Long-standing illness_ disability or infirmity	0	ukbb	European	0.3522	0.104	3.3866	0.0007	0.0498	0.0024	1.0275	0.0086	0.0135	0.0049	0.0281455
idiopathic_polyneuropathy_meta	Arm fat-free mass (left)	0	ukbb	European	0.2531	0.0748	3.3823	0.0007	0.2643	0.0105	1.1117	0.0258	0.0071	0.0066	0.0281455
idiopathic_polyneuropathy_meta	Trunk predicted mass	0	ukbb	European	0.2566	0.0761	3.3723	0.0007	0.2844	0.0125	1.1384	0.031	0.0095	0.0068	0.0281455
idiopathic_polyneuropathy_meta	Diagnoses - main ICD10: R07 Pain in throat and chest	0	ukbb	European	0.5503	0.1629	3.378	0.0007	0.0163	0.0017	1.0052	0.0076	0.0022	0.0047	0.0281455
idiopathic_polyneuropathy_meta	Taking other prescription medications	0	ukbb	European	0.3735	0.1109	3.367	0.0008	0.0433	0.0023	1.0162	0.0085	0.0066	0.0047	0.0281455
idiopathic_polyneuropathy_meta	Arm fat-free mass (right)	0	ukbb	European	0.255	0.0762	3.3447	0.0008	0.2653	0.0108	1.1054	0.027	0.0077	0.0067	0.0281455
idiopathic_polyneuropathy_meta	Arm predicted mass (right)	0	ukbb	European	0.2562	0.0761	3.3646	0.0008	0.2641	0.0108	1.107	0.027	0.0077	0.0067	0.0281455
idiopathic_polyneuropathy_meta	Trunk fat-free mass	0	ukbb	European	0.2555	0.0761	3.3565	0.0008	0.2859	0.0125	1.1391	0.0312	0.0098	0.0068	0.0281455
idiopathic_polyneuropathy_meta	Hip circumference	0	ukbb	European	0.2285	0.0686	3.3293	0.0009	0.2171	0.0083	1.0812	0.0187	-0.0011	0.0062	0.029025
idiopathic_polyneuropathy_meta	Trunk fat mass	0	ukbb	European	0.2215	0.0665	3.3286	0.0009	0.231	0.0076	1.0796	0.0181	-0.0002	0.0056	0.029025
idiopathic_polyneuropathy_meta	Medication for pain relief_ constipation_ heartburn: Ibuprofen (e.g. Nurofen)	0	ukbb	European	0.5012	0.152	3.2964	0.001	0.0226	0.0017	0.9977	0.0064	-0.0091	0.0045	0.03096
idiopathic_polyneuropathy_meta	Pain type(s) experienced in last month: None of the above	0	ukbb	European	-0.3712	0.1138	-3.2615	0.0011	0.0552	0.0027	1.0368	0.0086	-0.0078	0.0052	0.0327462
idiopathic_polyneuropathy_meta	Frequency of tenseness / restlessness in last 2 weeks	0	ukbb	European	0.3901	0.1222	3.1934	0.0014	0.0437	0.0026	1.0147	0.0092	0.0009	0.0046	0.0401333
idiopathic_polyneuropathy_meta	Frequency of tiredness / lethargy in last 2 weeks	0	ukbb	European	0.3133	0.0989	3.1698	0.0015	0.06	0.0029	1.0248	0.0095	0.0066	0.0046	0.0414643
idiopathic_polyneuropathy_meta	Chest pain or discomfort	0	ukbb	European	0.3622	0.1167	3.1047	0.0019	0.0332	0.0022	1.0169	0.0078	0.0046	0.0046	0.0474387
idiopathic_polyneuropathy_meta	Whole body fat mass	0	ukbb	European	0.2011	0.0648	3.1053	0.0019	0.2342	0.0077	1.0751	0.0177	0.0004	0.0058	0.0474387
idiopathic_polyneuropathy_meta	Medication for pain relief_ constipation_ heartburn: None of the above	0	ukbb	European	-0.332	0.1071	-3.0993	0.0019	0.0541	0.0026	1.0298	0.0088	-0.0028	0.0051	0.0474387
idiopathic_polyneuropathy_meta	Ever unenthusiastic/disinterested for a whole week	0	ukbb	European	0.4532	0.1486	3.0502	0.0023	0.0575	0.0064	1.0002	0.0074	-0.0143	0.0047	0.0539455
idiopathic_polyneuropathy_meta	Blood clot_ DVT_ bronchitis_ emphysema_ asthma_ rhinitis_ eczema_ allergy diagnosed by doctor: Blood clot in the leg (DVT)	0	ukbb	European	0.6037	0.1981	3.0471	0.0023	0.0105	0.0017	1.0114	0.0092	-0.0022	0.0049	0.0539455
idiopathic_polyneuropathy_meta	Medication for pain relief_ constipation_ heartburn: Paracetamol	0	ukbb	European	0.3745	0.1235	3.0323	0.0024	0.0429	0.0024	1.0268	0.0084	-0.0044	0.0052	0.0546353
idiopathic_polyneuropathy_meta	Leg fat mass (left)	0	ukbb	European	0.1954	0.0648	3.0156	0.0026	0.2314	0.0077	1.0718	0.0172	-0.0011	0.0059	0.0574971
idiopathic_polyneuropathy_meta	Frequency of unenthusiasm / disinterest in last 2 weeks	0	ukbb	European	0.3564	0.1189	2.9959	0.0027	0.0388	0.0027	1.0176	0.0088	0.004	0.0045	0.05805
idiopathic_polyneuropathy_meta	Number of treatments/medications taken	0	ukbb	European	0.2664	0.0896	2.974	0.0029	0.0605	0.0026	1.0324	0.009	0.0078	0.0049	0.0590684
idiopathic_polyneuropathy_meta	Non-cancer illness code_ self-reported: deep venous thrombosis (dvt)	0	ukbb	European	0.5778	0.1939	2.9789	0.0029	0.011	0.0018	1.0092	0.0092	-0.001	0.0049	0.0590684
idiopathic_polyneuropathy_meta	Pain type(s) experienced in last month: Back pain	0	ukbb	European	0.3575	0.1206	2.9637	0.003	0.0392	0.0023	1.0251	0.0093	0.0074	0.0046	0.0595385
idiopathic_polyneuropathy_meta	Mood swings	0	ukbb	European	0.312	0.1066	2.9279	0.0034	0.0711	0.0033	1.0172	0.0097	-0.0029	0.0054	0.0648
idiopathic_polyneuropathy_meta	Arm fat mass (right)	0	ukbb	European	0.1856	0.0636	2.9172	0.0035	0.2308	0.008	1.0714	0.0173	-0.0003	0.0057	0.0648
idiopathic_polyneuropathy_meta	Leg fat mass (right)	0	ukbb	European	0.1876	0.0644	2.9111	0.0036	0.2304	0.0077	1.0712	0.0173	0.0012	0.0059	0.0648
idiopathic_polyneuropathy_meta	Arm fat mass (left)	0	ukbb	European	0.1865	0.0642	2.9075	0.0036	0.2316	0.008	1.0679	0.0172	-0.0016	0.0057	0.0648
idiopathic_polyneuropathy_meta	Falls in the last year	0	ukbb	European	0.2931	0.1011	2.8987	0.0037	0.0326	0.0021	1.0037	0.0077	0.0124	0.0042	0.0650864
idiopathic_polyneuropathy_meta	Neck/shoulder pain for 3+ months	0	ukbb	European	0.8284	0.2861	2.8956	0.0038	0.0212	0.0062	1.0081	0.0073	-0.0049	0.0046	0.06536
idiopathic_polyneuropathy_meta	Pain type(s) experienced in last month: Knee pain	0	ukbb	European	0.3361	0.1167	2.881	0.004	0.0406	0.0023	1.0144	0.0082	4.361e-05	0.0052	0.0673043
idiopathic_polyneuropathy_meta	Fluid intelligence score	0	ukbb	European	-0.2603	0.0912	-2.8542	0.0043	0.2375	0.0107	1.0427	0.0102	0.0065	0.0052	0.0708128
idiopathic_polyneuropathy_meta	Intelligence	28530673	cognitive	European	-0.296	0.106	-2.792	0.0052	0.1894	0.01	1.0081	0.0079	0.0059	0.0042	0.0821388
idiopathic_polyneuropathy_meta	Risk taking	0	ukbb	European	0.2815	0.1008	2.7914	0.0052	0.0556	0.0028	1.0049	0.0088	-0.0071	0.0048	0.0821388
idiopathic_polyneuropathy_meta	Other eye problems	0	ukbb	European	0.5584	0.2029	2.7519	0.0059	0.0092	0.0015	1.0245	0.0071	-0.0008	0.005	0.091332
idiopathic_polyneuropathy_meta	Diagnoses - main ICD10: M23 Internal derangement of knee	0	ukbb	European	0.7092	0.2589	2.7387	0.0062	0.008	0.0018	1.0051	0.0072	-0.0017	0.0052	0.0940941
idiopathic_polyneuropathy_meta	Wheeze or whistling in the chest in last year	0	ukbb	European	0.2635	0.0979	2.6906	0.0071	0.06	0.003	1.0315	0.0098	0.0041	0.006	0.105681
idiopathic_polyneuropathy_meta	Waist circumference	0	ukbb	European	0.1804	0.0675	2.6724	0.0075	0.2003	0.0071	1.0621	0.0167	0.0026	0.006	0.109528
idiopathic_polyneuropathy_meta	Non-cancer illness code_ self-reported: pulmonary embolism +/- dvt	0	ukbb	European	0.6635	0.2511	2.642	0.0082	0.0056	0.0015	1.0075	0.0075	-0.005	0.0045	0.116804
idiopathic_polyneuropathy_meta	Age of first birth	27798627	reproductive	European	-0.3033	0.1148	-2.6413	0.0083	0.0626	0.0035	0.9528	0.0079	0.0002	0.0048	0.116804
idiopathic_polyneuropathy_meta	Illness_ injury_ bereavement_ stress in last 2 years: Serious illness_ injury or assault to yourself	0	ukbb	European	0.429	0.1631	2.6306	0.0085	0.0142	0.0016	1.0114	0.0069	0.0079	0.0042	0.117482
idiopathic_polyneuropathy_meta	Had other major operations	0	ukbb	European	0.3781	0.1448	2.6105	0.009	0.0305	0.0032	1.0097	0.0069	-0.001	0.0045	0.122211
idiopathic_polyneuropathy_meta	Exposure to tobacco smoke at home	0	ukbb	European	0.5005	0.1922	2.6046	0.0092	0.0117	0.0016	0.9987	0.0063	-0.0076	0.0047	0.122772
idiopathic_polyneuropathy_meta	Number of self-reported non-cancer illnesses	0	ukbb	European	0.2233	0.0861	2.5938	0.0095	0.0613	0.0026	1.0267	0.0101	0.0125	0.0051	0.124627
idiopathic_polyneuropathy_meta	Sitting height	0	ukbb	European	0.1691	0.0656	2.5787	0.0099	0.3204	0.0182	1.1391	0.0422	0.0119	0.0073	0.126885
idiopathic_polyneuropathy_meta	Seen doctor (GP) for nerves_ anxiety_ tension or depression	0	ukbb	European	0.24	0.0931	2.5771	0.01	0.0613	0.0031	1.0142	0.0096	0.0026	0.0049	0.126885
idiopathic_polyneuropathy_meta	Number of depression episodes	0	ukbb	European	0.8257	0.3214	2.5693	0.0102	0.032	0.0119	1.0048	0.0063	-0.0038	0.0046	0.127335
idiopathic_polyneuropathy_meta	Health satisfaction	0	ukbb	European	0.2824	0.1111	2.5407	0.0111	0.083	0.0053	1.0063	0.0075	0.0062	0.0046	0.136268
idiopathic_polyneuropathy_meta	Diagnoses - main ICD10: Z09 Follow-up examination after treatment for conditions other than malignant neoplasms	0	ukbb	European	0.711	0.2814	2.5261	0.0115	0.0031	0.0013	0.999	0.0062	0.0008	0.0041	0.136268
idiopathic_polyneuropathy_meta	Trunk fat percentage	0	ukbb	European	0.1571	0.0623	2.5215	0.0117	0.2064	0.0068	1.085	0.0175	-0.0025	0.0056	0.136268
idiopathic_polyneuropathy_meta	Illness_ injury_ bereavement_ stress in last 2 years: None of the above	0	ukbb	European	-0.3225	0.128	-2.5189	0.0118	0.0231	0.0017	1.0119	0.006	7.3753e-05	0.0046	0.136268
idiopathic_polyneuropathy_meta	Depressive symptoms	27089181	psychiatric	European	0.3833	0.1529	2.5065	0.0122	0.0474	0.0037	1.0001	0.0071	0.0018	0.0051	0.136268
idiopathic_polyneuropathy_meta	Shortness of breath walking on level ground	0	ukbb	European	0.4122	0.1645	2.5056	0.0122	0.0494	0.0051	1.0074	0.0065	-0.0013	0.0049	0.136268
idiopathic_polyneuropathy_meta	Non-cancer illness code_ self-reported: osteoarthritis	0	ukbb	European	0.3223	0.1286	2.5059	0.0122	0.0189	0.0017	1.0281	0.0076	0.0015	0.0045	0.136268
idiopathic_polyneuropathy_meta	Illnesses of mother: None of the above (group 2)	0	ukbb	European	-0.4686	0.1873	-2.5018	0.0124	0.0092	0.0017	1.001	0.0065	0.004	0.0042	0.136268
idiopathic_polyneuropathy_meta	Age completed full time education	0	ukbb	European	-0.2489	0.0997	-2.4972	0.0125	0.0845	0.0045	1.0624	0.0094	0.0022	0.0051	0.136268
idiopathic_polyneuropathy_meta	Ever highly irritable/argumentative for 2 days	0	ukbb	European	0.3704	0.1495	2.4774	0.0132	0.0521	0.0057	0.9982	0.0077	-0.0032	0.005	0.1419
idiopathic_polyneuropathy_meta	Illnesses of siblings: Diabetes	0	ukbb	European	0.3796	0.1552	2.4464	0.0144	0.0205	0.0021	1.0092	0.0069	-0.008	0.0048	0.149774
idiopathic_polyneuropathy_meta	Pain type(s) experienced in last month: Neck or shoulder pain	0	ukbb	European	0.3024	0.1239	2.4401	0.0147	0.0331	0.0019	1.0246	0.0074	0.0051	0.0048	0.149774
idiopathic_polyneuropathy_meta	Forced expiratory volume in 1-second (FEV1)_ predicted	0	ukbb	European	0.2197	0.0902	2.4369	0.0148	0.1712	0.0122	1.0401	0.0119	0.0082	0.0048	0.149774
idiopathic_polyneuropathy_meta	Non-cancer illness code_ self-reported: pernicious anaemia	0	ukbb	European	-0.8497	0.3486	-2.4375	0.0148	0.0034	0.0012	0.9919	0.0063	0.0108	0.0044	0.149774
idiopathic_polyneuropathy_meta	Age at first live birth	0	ukbb	European	-0.2206	0.0906	-2.4337	0.0149	0.1662	0.0076	1.047	0.009	-0.0041	0.0054	0.149774
idiopathic_polyneuropathy_meta	Maternal smoking around birth	0	ukbb	European	0.2575	0.106	2.429	0.0151	0.0498	0.0028	1.0362	0.0088	-0.0021	0.0048	0.149838
idiopathic_polyneuropathy_meta	Ever depressed for a whole week	0	ukbb	European	0.3261	0.1353	2.4099	0.016	0.0636	0.0052	0.9925	0.0069	-0.0106	0.0047	0.155768
idiopathic_polyneuropathy_meta	Neuroticism score	0	ukbb	European	0.2208	0.0917	2.4065	0.0161	0.1183	0.0063	1.0176	0.0134	-0.0027	0.0053	0.155768
idiopathic_polyneuropathy_meta	Exposure to tobacco smoke outside home	0	ukbb	European	0.2771	0.1156	2.396	0.0166	0.0317	0.0024	1.0203	0.0084	0.0014	0.0047	0.158622
idiopathic_polyneuropathy_meta	Age started oral contraceptive pill	0	ukbb	European	-0.3175	0.1329	-2.3889	0.0169	0.0485	0.0042	1.0154	0.0074	0.0016	0.0043	0.159463
idiopathic_polyneuropathy_meta	Blood clot_ DVT_ bronchitis_ emphysema_ asthma_ rhinitis_ eczema_ allergy diagnosed by doctor: None of the above	0	ukbb	European	-0.1985	0.0832	-2.3844	0.0171	0.0767	0.0062	1.0364	0.0163	0.0047	0.0052	0.159463
idiopathic_polyneuropathy_meta	Mouth/teeth dental problems: Dentures	0	ukbb	European	0.2447	0.1036	2.3607	0.0182	0.0479	0.0027	1.0362	0.0094	-0.0017	0.0048	0.1677
idiopathic_polyneuropathy_meta	Current employment status: Unable to work because of sickness or disability	0	ukbb	European	0.3136	0.1336	2.3481	0.0189	0.0246	0.0019	1.0174	0.0074	0.0162	0.0051	0.172101
idiopathic_polyneuropathy_meta	Tense / highly strung	0	ukbb	European	0.2704	0.1183	2.2853	0.0223	0.0572	0.0032	0.9953	0.0095	-0.001	0.0055	0.199029
idiopathic_polyneuropathy_meta	Blood clot_ DVT_ bronchitis_ emphysema_ asthma_ rhinitis_ eczema_ allergy diagnosed by doctor: Blood clot in the lung	0	ukbb	European	0.5428	0.2387	2.2744	0.0229	0.0059	0.0015	1.0081	0.0074	-0.0045	0.0046	0.199029
idiopathic_polyneuropathy_meta	Diagnoses - main ICD10: K21 Gastro-oesophageal reflux disease	0	ukbb	European	0.4643	0.2042	2.274	0.023	0.0064	0.0013	1.0025	0.0057	-0.0053	0.0046	0.199029
idiopathic_polyneuropathy_meta	Other serious medical condition/disability diagnosed by doctor	0	ukbb	European	0.271	0.1193	2.2707	0.0232	0.0253	0.0018	1.0111	0.0073	0.0187	0.0048	0.199029
idiopathic_polyneuropathy_meta	Body fat percentage	0	ukbb	European	0.1381	0.0608	2.2704	0.0232	0.2165	0.0068	1.0837	0.0173	-0.0023	0.0058	0.199029
idiopathic_polyneuropathy_meta	Fed-up feelings	0	ukbb	European	0.2298	0.1014	2.267	0.0234	0.0719	0.0032	1.0239	0.01	0.0031	0.0053	0.199029
idiopathic_polyneuropathy_meta	Former alcohol drinker	0	ukbb	European	0.4945	0.2194	2.2541	0.0242	0.1235	0.0215	0.9965	0.0063	-0.0057	0.0046	0.203071
idiopathic_polyneuropathy_meta	Loneliness_ isolation	0	ukbb	European	0.2609	0.1159	2.2506	0.0244	0.0379	0.0022	1.0231	0.0077	0.0058	0.0049	0.203071
idiopathic_polyneuropathy_meta	Diagnoses - main ICD10: I48 Atrial fibrillation and flutter	0	ukbb	European	0.3533	0.1578	2.2395	0.0251	0.0128	0.0021	1.0109	0.0079	-0.0027	0.0051	0.203365
idiopathic_polyneuropathy_meta	Non-cancer illness code_ self-reported: uterine fibroids	0	ukbb	European	-0.5505	0.246	-2.2377	0.0252	0.0071	0.0014	1.0074	0.0067	0.0086	0.005	0.203365
idiopathic_polyneuropathy_meta	Alcohol usually taken with meals	0	ukbb	European	-0.2099	0.0941	-2.231	0.0257	0.1102	0.0052	1.0588	0.009	0.0026	0.0053	0.203365
idiopathic_polyneuropathy_meta	Diagnoses - main ICD10: M17 Gonarthrosis [arthrosis of knee]	0	ukbb	European	0.3637	0.1631	2.2294	0.0258	0.014	0.0017	1.0063	0.007	0.0006	0.0043	0.203365
idiopathic_polyneuropathy_meta	Pack years adult smoking as proportion of life span exposed to smoking PREVIEW ONLY	0	ukbb	European	0.2408	0.1081	2.2278	0.0259	0.127	0.0111	1.015	0.0093	0.0049	0.005	0.203365
idiopathic_polyneuropathy_meta	Illness_ injury_ bereavement_ stress in last 2 years: Marital separation/divorce	0	ukbb	European	0.7303	0.3288	2.2213	0.0263	0.004	0.0014	1.0102	0.0068	-0.0056	0.0048	0.203365
idiopathic_polyneuropathy_meta	Number of operations_ self-reported	0	ukbb	European	0.2362	0.1064	2.2209	0.0264	0.0384	0.0023	1.0356	0.0077	0.0118	0.005	0.203365
idiopathic_polyneuropathy_meta	Number of incorrect matches in round	0	ukbb	European	0.2117	0.0955	2.2166	0.0267	0.0545	0.0027	1.0047	0.0089	-0.0043	0.0051	0.203365
idiopathic_polyneuropathy_meta	Pack years of smoking PREVIEW ONLY	0	ukbb	European	0.2486	0.1123	2.2139	0.0268	0.1096	0.0098	1.0154	0.0089	0.0027	0.005	0.203365
idiopathic_polyneuropathy_meta	Average weekly beer plus cider intake	0	ukbb	European	0.2647	0.1198	2.21	0.0271	0.0515	0.0035	1.0629	0.0095	-0.0084	0.0055	0.203645
idiopathic_polyneuropathy_meta	Chest pain or discomfort walking normally	0	ukbb	European	0.3383	0.154	2.1963	0.0281	0.0749	0.0093	1.0085	0.0071	0.0082	0.0049	0.205436
idiopathic_polyneuropathy_meta	Illnesses of siblings: None of the above (group 1)	0	ukbb	European	-0.272	0.124	-2.1937	0.0283	0.0363	0.0026	1.0139	0.0078	0.0052	0.0047	0.205436
idiopathic_polyneuropathy_meta	Blood clot_ DVT_ bronchitis_ emphysema_ asthma_ rhinitis_ eczema_ allergy diagnosed by doctor: Asthma	0	ukbb	European	0.1991	0.0908	2.1919	0.0284	0.0571	0.0055	1.0258	0.0144	-0.004	0.0054	0.205436
idiopathic_polyneuropathy_meta	Pain type(s) experienced in last month: Hip pain	0	ukbb	European	0.2803	0.1279	2.1917	0.0284	0.0236	0.0019	1.0186	0.0076	0.0069	0.0049	0.205436
idiopathic_polyneuropathy_meta	Frequency of depressed mood in last 2 weeks	0	ukbb	European	0.2487	0.1138	2.1863	0.0288	0.0423	0.0028	1.0119	0.0084	0.0088	0.0047	0.2064
idiopathic_polyneuropathy_meta	Financial situation satisfaction	0	ukbb	European	0.2881	0.1326	2.1728	0.0298	0.0576	0.006	1.0051	0.0081	-0.0023	0.0047	0.211091
idiopathic_polyneuropathy_meta	Neuroticism	27089181	personality	European	0.2755	0.127	2.1695	0.03	0.0894	0.0074	0.9896	0.0117	-0.0053	0.0057	0.211091
idiopathic_polyneuropathy_meta	Usual walking pace	0	ukbb	European	-0.1879	0.0868	-2.1639	0.0305	0.0783	0.0029	1.0269	0.0098	-0.0071	0.0056	0.212676
idiopathic_polyneuropathy_meta	Illness_ injury_ bereavement_ stress in last 2 years: Financial difficulties	0	ukbb	European	0.2396	0.1111	2.156	0.0311	0.0333	0.0022	1.0274	0.0079	0.0059	0.0049	0.214923
idiopathic_polyneuropathy_meta	Blood clot_ DVT_ bronchitis_ emphysema_ asthma_ rhinitis_ eczema_ allergy diagnosed by doctor: Emphysema/chronic bronchitis	0	ukbb	European	0.3855	0.1796	2.1467	0.0318	0.0127	0.0017	0.9848	0.0072	-0.0025	0.0048	0.217816
idiopathic_polyneuropathy_meta	Back pain for 3+ months	0	ukbb	European	0.3558	0.1661	2.1419	0.0322	0.0401	0.0057	0.9921	0.0067	0.0004	0.0044	0.218621
idiopathic_polyneuropathy_meta	Loud music exposure frequency	0	ukbb	European	0.4007	0.1878	2.1333	0.0329	0.0292	0.0046	1.0125	0.0069	-0.009	0.0042	0.22019
idiopathic_polyneuropathy_meta	Suffer from nerves	0	ukbb	European	0.2313	0.1085	2.1321	0.033	0.0456	0.0031	0.999	0.0094	-0.005	0.005	0.22019
idiopathic_polyneuropathy_meta	Irritability	0	ukbb	European	0.2198	0.1044	2.1055	0.0353	0.0679	0.0043	0.9925	0.0113	-0.0033	0.0055	0.233523
idiopathic_polyneuropathy_meta	Diagnoses - main ICD10: J22 Unspecified acute lower respiratory infection	0	ukbb	European	0.8097	0.3862	2.0967	0.036	0.0028	0.0015	0.9992	0.0072	-0.0014	0.0045	0.236136
idiopathic_polyneuropathy_meta	Platelet count	22139419	haemotological	European	-0.2647	0.1267	-2.089	0.0367	0.1207	0.0114	0.9839	0.0081	0.0078	0.0051	0.238704
idiopathic_polyneuropathy_meta	Maximum heart rate during fitness test	0	ukbb	European	-0.3936	0.1893	-2.0794	0.0376	0.0677	0.0133	1.0166	0.0086	0.0085	0.0047	0.24252
idiopathic_polyneuropathy_meta	Non-cancer illness code_ self-reported: retinal detachment	0	ukbb	European	0.6165	0.298	2.0686	0.0386	0.0033	0.0013	1.0032	0.0065	-0.0073	0.0043	0.246912
idiopathic_polyneuropathy_meta	Triglycerides in IDL	27005778	metabolites	European	-0.4541	0.2214	-2.0511	0.0403	0.1077	0.0349	1.0107	0.0151	0.0068	0.0044	0.255674
idiopathic_polyneuropathy_meta	Hearing difficulty/problems with background noise	0	ukbb	European	0.2052	0.1003	2.0459	0.0408	0.0515	0.0026	1.0203	0.0083	-0.0031	0.0052	0.256741
idiopathic_polyneuropathy_meta	Alcohol drinker status: Previous	0	ukbb	European	0.3543	0.1767	2.0047	0.045	0.0131	0.0015	1.0072	0.0065	0.0018	0.0049	0.280887
idiopathic_polyneuropathy_meta	Non-cancer illness code_ self-reported: vaginal prolapse/uterine prolapse	0	ukbb	European	-0.473	0.2389	-1.98	0.0477	0.0048	0.0015	1.0056	0.0067	0.0075	0.0044	0.28865
idiopathic_polyneuropathy_meta	Body mass index (BMI)	0	ukbb	European	0.119	0.0602	1.9761	0.0481	0.2472	0.0083	1.0738	0.0182	-0.0039	0.0061	0.28865
idiopathic_polyneuropathy_meta	Noisy workplace	0	ukbb	European	0.2565	0.1299	1.9749	0.0483	0.0618	0.0056	1.0281	0.0073	-0.0066	0.0049	0.28865
idiopathic_polyneuropathy_meta	Sodium in urine	0	ukbb	European	0.1761	0.0894	1.9695	0.0489	0.0714	0.0032	1.0286	0.01	-0.0065	0.0055	0.28865
idiopathic_polyneuropathy_meta	Target heart rate achieved	0	ukbb	European	-0.5412	0.2749	-1.9687	0.049	0.0335	0.0104	1.0067	0.0069	0.0071	0.0046	0.28865
idiopathic_polyneuropathy_meta	Serum cystatin c	26831199	kidney	Mixed	-0.3123	0.1589	-1.966	0.0493	0.169	0.0666	0.962	0.014	0.0053	0.0051	0.28865
idiopathic_polyneuropathy_meta	Non-cancer illness code_ self-reported: asthma	0	ukbb	European	0.1709	0.087	1.9643	0.0495	0.0578	0.0056	1.0266	0.0145	-0.0025	0.0053	0.28865
idiopathic_polyneuropathy_meta	Smoking status: Current	0	ukbb	European	0.215	0.1095	1.963	0.0496	0.0519	0.0027	1.014	0.0088	0.016	0.0058	0.28865
idiopathic_polyneuropathy_meta	Qualifications: None of the above	0	ukbb	European	0.1576	0.0803	1.9633	0.0496	0.0976	0.0039	1.0662	0.0116	0.0043	0.0051	0.28865
idiopathic_polyneuropathy_meta	Medication for cholesterol_ blood pressure or diabetes: Insulin	0	ukbb	European	-0.5479	0.2801	-1.9558	0.0505	0.0091	0.0032	1.0105	0.007	0.0035	0.0046	0.291694
idiopathic_polyneuropathy_meta	Forced vital capacity (FVC)_ Best measure	0	ukbb	European	0.1427	0.0731	1.9524	0.0509	0.1883	0.0084	1.0823	0.0164	-0.0021	0.0063	0.291827
idiopathic_polyneuropathy_meta	Arm fat percentage (left)	0	ukbb	European	0.1156	0.0595	1.9434	0.052	0.2193	0.0072	1.074	0.0176	-0.004	0.0057	0.295941
idiopathic_polyneuropathy_meta	Age at last live birth	0	ukbb	European	-0.2146	0.1113	-1.9281	0.0538	0.0882	0.0058	1.0172	0.0081	0.0037	0.0051	0.30395
idiopathic_polyneuropathy_meta	Diagnoses - main ICD10: J33 Nasal polyp	0	ukbb	European	0.6489	0.3375	1.9226	0.0545	0.0032	0.0015	1.0069	0.0072	-0.0138	0.0045	0.304225
idiopathic_polyneuropathy_meta	Illnesses of mother: High blood pressure	0	ukbb	European	0.2411	0.1258	1.9165	0.0553	0.0295	0.0022	1.0179	0.0085	-0.0072	0.005	0.304225
idiopathic_polyneuropathy_meta	Diagnoses - main ICD10: M20 Acquired deformities of fingers and toes	0	ukbb	European	0.3381	0.1765	1.9154	0.0554	0.0095	0.0015	1.0003	0.0072	0.0033	0.0046	0.304225
idiopathic_polyneuropathy_meta	Diagnoses - main ICD10: K52 Other non-infective gastro-enteritis and colitis	0	ukbb	European	0.479	0.2504	1.9128	0.0558	0.0049	0.0013	1.0032	0.0061	0.0082	0.0045	0.304225
idiopathic_polyneuropathy_meta	Average weekly champagne plus white wine intake	0	ukbb	European	-0.265	0.1387	-1.9113	0.056	0.0306	0.0026	1.0408	0.0077	0.008	0.005	0.304225
idiopathic_polyneuropathy_meta	Arm fat percentage (right)	0	ukbb	European	0.1136	0.0595	1.9086	0.0563	0.2157	0.007	1.0793	0.0173	-0.005	0.0057	0.304225
idiopathic_polyneuropathy_meta	No-wear time bias adjusted acceleration standard deviation	0	ukbb	European	-0.2364	0.124	-1.9066	0.0566	0.0895	0.0081	1.001	0.0076	0.0021	0.0049	0.304225
idiopathic_polyneuropathy_meta	Started insulin within one year diagnosis of diabetes	0	ukbb	European	-0.4051	0.2129	-1.9031	0.057	0.1544	0.0448	1.0053	0.0081	0.0072	0.0048	0.304262
idiopathic_polyneuropathy_meta	Non-cancer illness code_ self-reported: back problem	0	ukbb	European	0.4858	0.2566	1.8931	0.0583	0.005	0.0013	1.0054	0.0063	0.0017	0.005	0.30907
idiopathic_polyneuropathy_meta	Peak expiratory flow	0	lung_function	European	-0.1253	0.0664	-1.8877	0.0591	0.1454	0.0084	0.9632	0.0181	0.0043	0.0056	0.31118
idiopathic_polyneuropathy_meta	Tinnitus: Yes_ but not now_ but have in the past	0	ukbb	European	0.4255	0.229	1.8579	0.0632	0.0183	0.0044	0.9915	0.0063	-0.0022	0.0043	0.32934
idiopathic_polyneuropathy_meta	Forced vital capacity (FVC)	0	ukbb	European	0.134	0.0722	1.8566	0.0634	0.1698	0.0073	1.0959	0.017	-0.0028	0.0065	0.32934
idiopathic_polyneuropathy_meta	Diagnoses - main ICD10: K76 Other diseases of liver	0	ukbb	European	0.5496	0.2969	1.851	0.0642	0.0037	0.0013	0.9929	0.0062	-0.0051	0.0044	0.331272
idiopathic_polyneuropathy_meta	Hip circumference	25673412	anthropometric	European	0.1721	0.0932	1.8464	0.0648	0.127	0.0058	0.8611	0.0079	-0.0065	0.0044	0.332154
idiopathic_polyneuropathy_meta	Leg fat percentage (left)	0	ukbb	European	0.1142	0.0619	1.8434	0.0653	0.2081	0.0061	1.0845	0.0161	-0.0032	0.0061	0.332514
idiopathic_polyneuropathy_meta	Average weekly spirits intake	0	ukbb	European	0.2114	0.1158	1.825	0.068	0.0315	0.0028	1.0169	0.0078	-0.0011	0.0043	0.338013
idiopathic_polyneuropathy_meta	Reason for glasses/contact lenses: For short-sightedness_ i.e. only or mainly for distance viewing such as driving_ cinema etc (called myopia)	0	ukbb	European	-0.214	0.1173	-1.8237	0.0682	0.0253	0.0021	1.116	0.0086	0.0037	0.0049	0.338013
idiopathic_polyneuropathy_meta	Current tobacco smoking	0	ukbb	European	0.1909	0.1048	1.8221	0.0684	0.0551	0.0027	1.0135	0.0091	0.0164	0.0057	0.338013
idiopathic_polyneuropathy_meta	Doctor diagnosed hayfever or allergic rhinitis	0	ukbb	European	0.261	0.1433	1.8217	0.0685	0.0785	0.0089	1.0086	0.0081	-0.002	0.0046	0.338013
idiopathic_polyneuropathy_meta	Triglycerides in small HDL	27005778	metabolites	European	-0.5522	0.3035	-1.8193	0.0689	0.0671	0.0266	0.9983	0.008	0.0093	0.0042	0.338013
idiopathic_polyneuropathy_meta	Pain type(s) experienced in last month: Headache	0	ukbb	European	0.1835	0.1009	1.8186	0.069	0.0449	0.0027	1.0042	0.0093	0.0007	0.005	0.338013
idiopathic_polyneuropathy_meta	Illnesses of siblings: Severe depression	0	ukbb	European	0.3043	0.168	1.8113	0.0701	0.0141	0.0018	1.0051	0.0066	0.0039	0.0045	0.341242
idiopathic_polyneuropathy_meta	Triglycerides in very large HDL	27005778	metabolites	European	-0.3924	0.2173	-1.8055	0.071	0.0827	0.0256	1.0156	0.0273	0.0015	0.0044	0.343463
idiopathic_polyneuropathy_meta	Frequency of heavy DIY in last 4 weeks	0	ukbb	European	0.3731	0.2075	1.798	0.0722	0.0202	0.0036	1.0098	0.0062	0.0022	0.0047	0.345433
idiopathic_polyneuropathy_meta	Cancer diagnosed by doctor	0	ukbb	European	0.4002	0.2226	1.7975	0.0723	0.0066	0.0015	1.0097	0.0064	0.0053	0.0046	0.345433
idiopathic_polyneuropathy_meta	Peak expiratory flow	0	lung_function	European	-0.1151	0.0646	-1.7829	0.0746	0.1394	0.008	0.9672	0.0183	0.0036	0.0054	0.351818
idiopathic_polyneuropathy_meta	Eye problems/disorders: Glaucoma	0	ukbb	European	0.3098	0.1738	1.7827	0.0746	0.0385	0.0055	1.0195	0.0079	-0.0052	0.0045	0.351818
idiopathic_polyneuropathy_meta	Multiple sclerosis	21833088	autoimmune	European	-0.4758	0.2672	-1.7805	0.075	0.0587	0.0281	1.0572	0.0089	0.0173	0.0052	0.351818
idiopathic_polyneuropathy_meta	Urate	23263486	other	European	0.1478	0.0835	1.7691	0.0769	0.1756	0.0581	0.9538	0.0486	-0.0083	0.0045	0.358265
idiopathic_polyneuropathy_meta	Qualifications: NVQ or HND or HNC or equivalent	0	ukbb	European	0.2787	0.1578	1.7668	0.0773	0.0151	0.0017	1.0108	0.0068	-0.0049	0.0049	0.358265
idiopathic_polyneuropathy_meta	Systemic lupus erythematosus	26502338	autoimmune	European	0.2845	0.1621	1.7555	0.0792	0.3917	0.067	1.1051	0.0097	-0.0022	0.0046	0.361653
idiopathic_polyneuropathy_meta	Diagnoses - main ICD10: M54 Dorsalgia	0	ukbb	European	0.3141	0.1789	1.7555	0.0792	0.01	0.0015	1.0045	0.0072	0.0178	0.0048	0.361653
idiopathic_polyneuropathy_meta	Rheumatoid Arthritis	24390342	autoimmune	European	0.1894	0.1081	1.7524	0.0797	0.1633	0.0285	1.0117	0.0127	-0.0054	0.0044	0.361653
idiopathic_polyneuropathy_meta	Fractured bone site(s): Other bones	0	ukbb	European	0.3138	0.1792	1.7515	0.0799	0.009	0.0017	1.0008	0.0069	0.0002	0.0045	0.361653
idiopathic_polyneuropathy_meta	Non-cancer illness code_ self-reported: glaucoma	0	ukbb	European	0.2917	0.167	1.7467	0.0807	0.0111	0.0017	1.0145	0.0079	-0.0057	0.0046	0.362393
idiopathic_polyneuropathy_meta	Attention deficit hyperactivity disorder (GC)	27663945	psychiatric	European	0.516	0.2957	1.745	0.081	0.0728	0.0298	0.993	0.0073	0.0002	0.0048	0.362393
idiopathic_polyneuropathy_meta	Diagnoses - main ICD10: R10 Abdominal and pelvic pain	0	ukbb	European	0.2784	0.1603	1.7371	0.0824	0.012	0.0017	0.9964	0.0073	0.0136	0.0048	0.365451
idiopathic_polyneuropathy_meta	Triglycerides in very small VLDL	27005778	metabolites	European	-0.3595	0.2072	-1.7351	0.0827	0.139	0.0365	0.9983	0.0097	0.0082	0.0043	0.365451
idiopathic_polyneuropathy_meta	Attention deficit hyperactivity disorder (No GC)	27663945	psychiatric	European	0.5121	0.2955	1.7331	0.0831	0.0738	0.0303	1.0076	0.0075	0.0002	0.0049	0.365451
idiopathic_polyneuropathy_meta	Sleeplessness / insomnia	0	ukbb	European	0.1708	0.099	1.726	0.0844	0.0624	0.0027	1.0182	0.0085	0.0034	0.0056	0.369071
idiopathic_polyneuropathy_meta	Illnesses of siblings: High blood pressure	0	ukbb	European	0.1955	0.1141	1.7131	0.0867	0.0366	0.0027	1.0069	0.008	-0.0004	0.005	0.376622
idiopathic_polyneuropathy_meta	Concentration of very small VLDL particles	27005778	metabolites	European	-0.3471	0.2028	-1.7111	0.0871	0.1159	0.0359	1.0055	0.0122	0.0049	0.0041	0.376622
idiopathic_polyneuropathy_meta	Illnesses of siblings: None of the above (group 2)	0	ukbb	European	-0.3518	0.206	-1.7082	0.0876	0.009	0.0018	1.0027	0.0068	-0.0033	0.0044	0.37668
idiopathic_polyneuropathy_meta	Pain type(s) experienced in last month: Pain all over the body	0	ukbb	European	0.2913	0.1711	1.702	0.0888	0.0104	0.0016	1.003	0.0074	0.0094	0.0046	0.37973
idiopathic_polyneuropathy_meta	Non-cancer illness code_ self-reported: chronic obstructive airways disease/copd	0	ukbb	European	0.3766	0.2226	1.692	0.0906	0.006	0.0015	0.9926	0.007	0.0065	0.0044	0.385299
idiopathic_polyneuropathy_meta	Friendships satisfaction	0	ukbb	European	0.198	0.1172	1.6892	0.0912	0.0622	0.0052	0.9983	0.0072	-0.0024	0.0046	0.385731
idiopathic_polyneuropathy_meta	Illnesses of mother: Breast cancer	0	ukbb	European	0.3119	0.1851	1.6853	0.0919	0.0094	0.0019	1.0072	0.0081	-0.0051	0.0048	0.386168
idiopathic_polyneuropathy_meta	Mouth/teeth dental problems: Painful gums	0	ukbb	European	0.3365	0.2002	1.6812	0.0927	0.0069	0.0015	1.0044	0.0063	0.0012	0.0043	0.386168
idiopathic_polyneuropathy_meta	Non-cancer illness code_ self-reported: emphysema/chronic bronchitis	0	ukbb	European	0.3248	0.1932	1.6808	0.0928	0.0098	0.0016	0.9875	0.0069	0.0001	0.0047	0.386168
idiopathic_polyneuropathy_meta	Diagnoses - main ICD10: N20 Calculus of kidney and ureter	0	ukbb	European	0.3238	0.193	1.6778	0.0934	0.0081	0.0014	1.008	0.0067	-0.002	0.0046	0.386177
idiopathic_polyneuropathy_meta	Diagnoses - main ICD10: K62 Other diseases of anus and rectum	0	ukbb	European	0.4253	0.2538	1.6755	0.0938	0.005	0.0015	1.0022	0.0067	0.0023	0.0047	0.386177
idiopathic_polyneuropathy_meta	Guilty feelings	0	ukbb	European	0.1464	0.0883	1.6574	0.0974	0.0512	0.0027	1.0077	0.0086	-0.0083	0.0047	0.398876
idiopathic_polyneuropathy_meta	Duration of moderate activity	0	ukbb	European	0.199	0.1205	1.6514	0.0986	0.0318	0.0024	1.0093	0.0075	-0.0007	0.0047	0.401665
idiopathic_polyneuropathy_meta	Fasting proinsulin	20081858	glycemic	European	0.4161	0.2534	1.6416	0.1007	0.171	0.0889	0.9848	0.0097	-0.0067	0.0043	0.408072
idiopathic_polyneuropathy_meta	Non-cancer illness code_ self-reported: anxiety/panic attacks	0	ukbb	European	0.3243	0.198	1.6379	0.1015	0.0061	0.0013	0.9999	0.006	-0.0014	0.0047	0.409172
idiopathic_polyneuropathy_meta	Leg fat percentage (right)	0	ukbb	European	0.1005	0.0617	1.6287	0.1034	0.2081	0.0062	1.0817	0.0165	0.0003	0.0062	0.414672
idiopathic_polyneuropathy_meta	Concentration of large VLDL particles	27005778	metabolites	European	-0.3455	0.2126	-1.6253	0.1041	0.1307	0.034	0.9744	0.0068	0.0098	0.0042	0.415327
idiopathic_polyneuropathy_meta	Medication for cholesterol_ blood pressure_ diabetes_ or take exogenous hormones: Hormone replacement therapy	0	ukbb	European	0.3282	0.2029	1.617	0.1059	0.0156	0.0027	1.001	0.006	0.0003	0.0049	0.419382
idiopathic_polyneuropathy_meta	Diagnoses - main ICD10: G56 Mononeuropathies of upper limb	0	ukbb	European	0.2316	0.1434	1.6154	0.1062	0.0138	0.0018	1.0089	0.0073	0.0027	0.0046	0.419382
idiopathic_polyneuropathy_meta	Fracture resulting from simple fall	0	ukbb	European	-0.3712	0.2304	-1.6108	0.1072	0.0492	0.0137	0.9936	0.0062	0.0048	0.0045	0.421182
idiopathic_polyneuropathy_meta	Pulse wave Arterial Stiffness index	0	ukbb	European	0.2614	0.1633	1.6008	0.1094	0.0384	0.0049	1.009	0.0072	0.0019	0.0045	0.427655
idiopathic_polyneuropathy_meta	Illnesses of mother: None of the above (group 1)	0	ukbb	European	-0.2257	0.1414	-1.5965	0.1104	0.0169	0.0018	1.0126	0.0073	0.0051	0.0048	0.429395
idiopathic_polyneuropathy_meta	Home area population density - urban or rural: Scotland - Large Urban Area	0	ukbb	European	0.421	0.2643	1.5928	0.1112	0.0112	0.0032	2.1366	0.0147	-0.0176	0.0072	0.430344
idiopathic_polyneuropathy_meta	Hearing difficulty/problems: Yes	0	ukbb	European	0.1557	0.0992	1.5699	0.1164	0.0416	0.0024	1.0145	0.0089	0.002	0.005	0.446188
idiopathic_polyneuropathy_meta	Alcohol drinker status: Never	0	ukbb	European	-0.2337	0.149	-1.5683	0.1168	0.0144	0.0016	1.0159	0.0065	0.0116	0.0049	0.446188
idiopathic_polyneuropathy_meta	Total lipids in very small VLDL	27005778	metabolites	European	-0.3244	0.2071	-1.5664	0.1173	0.1068	0.0363	1.0098	0.0128	0.0042	0.0043	0.446188
idiopathic_polyneuropathy_meta	Ever vs never smoked	20418890	smoking_behaviour	European	0.2095	0.1339	1.5647	0.1176	0.075	0.0065	0.997	0.006	-0.001	0.0041	0.446188
idiopathic_polyneuropathy_meta	Illnesses of mother: Chronic bronchitis/emphysema	0	ukbb	European	0.2556	0.164	1.5585	0.1191	0.0128	0.0019	1.0038	0.0067	-0.0011	0.0046	0.448619
idiopathic_polyneuropathy_meta	Mouth/teeth dental problems: None of the above	0	ukbb	European	-0.1738	0.1116	-1.5574	0.1194	0.0374	0.002	1.0186	0.008	-0.0022	0.0051	0.448619
idiopathic_polyneuropathy_meta	Duration of strenuous sports	0	ukbb	European	0.5238	0.3381	1.5494	0.1213	0.0309	0.0139	0.994	0.007	-0.005	0.0047	0.450394
idiopathic_polyneuropathy_meta	Creatinine (enzymatic) in urine	0	ukbb	European	0.1321	0.0853	1.5476	0.1217	0.066	0.0029	1.0188	0.0088	0.0045	0.0055	0.450394
idiopathic_polyneuropathy_meta	Diagnoses - main ICD10: O75 Other complications of labour and delivery_ not elsewhere classified	0	ukbb	European	0.4779	0.309	1.5463	0.122	0.003	0.0012	0.9874	0.0058	-0.004	0.0048	0.450394
idiopathic_polyneuropathy_meta	Phospholipids in very small VLDL	27005778	metabolites	European	-0.3546	0.2294	-1.5458	0.1222	0.0852	0.038	1.0148	0.0154	0.0024	0.0043	0.450394
idiopathic_polyneuropathy_meta	Years of schooling 2016	27225129	education	European	-0.1116	0.0729	-1.5322	0.1255	0.127	0.0044	0.9261	0.0099	-0.0038	0.0051	0.460365
idiopathic_polyneuropathy_meta	Had major operations	0	ukbb	European	0.2266	0.1489	1.5221	0.128	0.025	0.0035	1.0058	0.0074	0.0077	0.0046	0.467321
idiopathic_polyneuropathy_meta	ICV	25607358	brain_volume	European	0.339	0.2242	1.5123	0.1305	0.1764	0.0449	1.002	0.0067	-0.0049	0.0046	0.474211
idiopathic_polyneuropathy_meta	Number of full sisters	0	ukbb	European	0.2236	0.1489	1.5016	0.1332	0.0186	0.0018	1.0404	0.0066	0.0024	0.0048	0.481761
idiopathic_polyneuropathy_meta	College completion	23722424	education	European	-0.1807	0.1211	-1.492	0.1357	0.0793	0.0057	1.0208	0.0087	0.0065	0.0056	0.486258
idiopathic_polyneuropathy_meta	Celiac disease	20190752	autoimmune	European	0.2883	0.1932	1.4919	0.1357	0.3128	0.049	1.064	0.0108	-0.0045	0.0065	0.486258
idiopathic_polyneuropathy_meta	Ever used hormone-replacement therapy (HRT)	0	ukbb	European	0.1871	0.1258	1.4877	0.1368	0.0407	0.0033	0.9993	0.0071	0.0004	0.0053	0.487941
idiopathic_polyneuropathy_meta	Total lipids in large VLDL	27005778	metabolites	European	-0.3192	0.2149	-1.4853	0.1375	0.1387	0.0296	0.9853	0.0063	0.0084	0.0042	0.488188
idiopathic_polyneuropathy_meta	Nervous feelings	0	ukbb	European	0.127	0.0857	1.4805	0.1387	0.0661	0.0039	1.014	0.0123	-0.0079	0.0049	0.4902
idiopathic_polyneuropathy_meta	Forced expiratory volume in 1-second (FEV1)_ predicted percentage	0	ukbb	European	-0.1243	0.0842	-1.4757	0.14	0.201	0.0097	1.0342	0.0097	-0.0026	0.0054	0.491367
idiopathic_polyneuropathy_meta	Age at Menarche	25231870	reproductive	European	0.1158	0.0785	1.4745	0.1403	0.2017	0.0099	0.9545	0.0117	-0.0122	0.0052	0.491367
idiopathic_polyneuropathy_meta	Diagnoses - main ICD10: S09 Other and unspecified injuries of head	0	ukbb	European	0.3999	0.2718	1.4714	0.1412	0.0039	0.0015	0.9941	0.0064	0.0024	0.0042	0.492292
idiopathic_polyneuropathy_meta	Phospholipids in large VLDL	27005778	metabolites	European	-0.3261	0.2222	-1.4677	0.1422	0.1164	0.0303	0.9893	0.0064	0.009	0.0044	0.493555
idiopathic_polyneuropathy_meta	Mouth/teeth dental problems: Toothache	0	ukbb	European	0.2851	0.1979	1.4411	0.1496	0.0084	0.0016	1.0047	0.0073	0.0019	0.0047	0.515656
idiopathic_polyneuropathy_meta	Non-cancer illness code_ self-reported: sleep apnoea	0	ukbb	European	-0.4463	0.3099	-1.4399	0.1499	0.0032	0.0014	1.0039	0.0069	0.0037	0.0044	0.515656
idiopathic_polyneuropathy_meta	Total lipids in medium VLDL	27005778	metabolites	European	-0.2877	0.201	-1.4316	0.1522	0.1404	0.034	0.9856	0.0067	0.0069	0.0041	0.518243
idiopathic_polyneuropathy_meta	Non-cancer illness code_ self-reported: migraine	0	ukbb	European	0.2007	0.1403	1.4303	0.1526	0.0165	0.0018	1.0123	0.0074	-0.0042	0.0046	0.518243
idiopathic_polyneuropathy_meta	Extreme waist-to-hip ratio	23563607	anthropometric	European	-0.3497	0.2447	-1.4287	0.1531	0.3611	0.0573	0.977	0.0084	0.0091	0.0068	0.518243
idiopathic_polyneuropathy_meta	Ever manic/hyper for 2 days	0	ukbb	European	0.2921	0.2047	1.4272	0.1535	0.0184	0.0048	0.995	0.0065	0.0079	0.0048	0.518243
idiopathic_polyneuropathy_meta	Illnesses of father: Diabetes	0	ukbb	European	0.2192	0.1538	1.4256	0.154	0.0184	0.0022	1.0273	0.0076	-0.0097	0.0047	0.518243
idiopathic_polyneuropathy_meta	Vascular/heart problems diagnosed by doctor: None of the above	0	ukbb	European	-0.1007	0.0713	-1.4122	0.1579	0.1132	0.0047	1.0604	0.0157	-0.0005	0.0059	0.524858
idiopathic_polyneuropathy_meta	Lumbar spine bone mineral density	22504420	bone	Mixed	0.1679	0.1189	1.4118	0.158	0.2711	0.025	1.0124	0.0085	0.0009	0.005	0.524858
idiopathic_polyneuropathy_meta	Ever had hysterectomy (womb removed)	0	ukbb	European	0.2473	0.1752	1.4117	0.158	0.0215	0.0033	1.0059	0.0074	-0.0032	0.005	0.524858
idiopathic_polyneuropathy_meta	Ever had bowel cancer screening	0	ukbb	European	0.2045	0.1455	1.4053	0.1599	0.0129	0.0017	1.0204	0.0069	0.0022	0.0047	0.527967
idiopathic_polyneuropathy_meta	Doctor diagnosed asthma	0	ukbb	European	0.1942	0.1383	1.4041	0.1603	0.0695	0.0095	0.9984	0.0076	0.0062	0.0044	0.527967
idiopathic_polyneuropathy_meta	Concentration of medium VLDL particles	27005778	metabolites	European	-0.2661	0.1904	-1.3975	0.1623	0.1493	0.0351	0.9807	0.0068	0.0088	0.004	0.53037
idiopathic_polyneuropathy_meta	Alanine	27005778	metabolites	European	0.3509	0.2512	1.3971	0.1624	0.0849	0.0271	1.0118	0.0073	-0.0025	0.0046	0.53037
idiopathic_polyneuropathy_meta	Knee pain for 3+ months	0	ukbb	European	0.3061	0.2203	1.3891	0.1648	0.0264	0.0069	1.0006	0.0064	0.0044	0.0045	0.535533
idiopathic_polyneuropathy_meta	Diagnoses - main ICD10: I10 Essential (primary) hypertension	0	ukbb	European	-0.4958	0.3579	-1.3854	0.1659	0.0027	0.0013	0.9971	0.006	0.0101	0.0051	0.535533
idiopathic_polyneuropathy_meta	Serum total triglycerides	27005778	metabolites	European	-0.275	0.1995	-1.3781	0.1682	0.1254	0.0352	0.9919	0.0074	0.0075	0.0041	0.535533
idiopathic_polyneuropathy_meta	Autism spectrum disorder	0	psychiatric	European	-0.2199	0.1597	-1.3776	0.1683	0.4618	0.052	0.964	0.0066	0.0003	0.0045	0.535533
idiopathic_polyneuropathy_meta	Child birth weight	23202124	anthropometric	European	0.2143	0.1558	1.376	0.1688	0.1126	0.018	1.0044	0.0058	0.0031	0.004	0.535533
idiopathic_polyneuropathy_meta	Bilateral oophorectomy (both ovaries removed)	0	ukbb	European	0.223	0.1622	1.3747	0.1692	0.0212	0.0033	1.0114	0.0071	-0.0001	0.0048	0.535533
idiopathic_polyneuropathy_meta	Impedance of leg (right)	0	ukbb	European	-0.0904	0.0659	-1.3731	0.1697	0.2398	0.0088	1.0917	0.0214	0.0057	0.0059	0.535533
idiopathic_polyneuropathy_meta	Total cholesterol in medium VLDL	27005778	metabolites	European	-0.2629	0.1915	-1.3725	0.1699	0.1256	0.0348	0.9919	0.0075	0.0063	0.0039	0.535533
idiopathic_polyneuropathy_meta	Eye problems/disorders: Cataract	0	ukbb	European	0.2714	0.1981	1.3699	0.1707	0.0232	0.0043	1.0134	0.0066	-0.005	0.0048	0.535533
idiopathic_polyneuropathy_meta	Number of self-reported cancers	0	ukbb	European	0.2842	0.2075	1.3695	0.1709	0.0065	0.0015	1.0133	0.0065	0.0079	0.0045	0.535533
idiopathic_polyneuropathy_meta	Breastfed as a baby	0	ukbb	European	-0.1733	0.1276	-1.3583	0.1744	0.0258	0.0023	1.0219	0.0068	6.3259e-05	0.0045	0.541496
idiopathic_polyneuropathy_meta	Phospholipids in small VLDL	27005778	metabolites	European	-0.2693	0.1984	-1.3578	0.1745	0.1177	0.0347	0.9979	0.0084	0.0075	0.004	0.541496
idiopathic_polyneuropathy_meta	Phospholipids in medium VLDL	27005778	metabolites	European	-0.2935	0.2166	-1.3547	0.1755	0.1109	0.0325	0.9966	0.0069	0.0078	0.0042	0.541496
idiopathic_polyneuropathy_meta	Diagnoses - main ICD10: E04 Other non-toxic goitre	0	ukbb	European	-0.3127	0.2311	-1.353	0.1761	0.0053	0.0013	0.9917	0.0063	0.0057	0.0048	0.541496
idiopathic_polyneuropathy_meta	Idiopathic pulmonary fibrosis	29066090	lung_function	European	0.4952	0.3663	1.3521	0.1764	0.1631	0.0993	0.8347	0.0054	-0.0025	0.0044	0.541496
idiopathic_polyneuropathy_meta	Difference in height between childhood and adulthood; age 8	23449627	anthropometric	European	0.2277	0.1688	1.3491	0.1773	0.3342	0.0507	0.972	0.0077	-0.0016	0.005	0.541496
idiopathic_polyneuropathy_meta	Qualifications: College or University degree	0	ukbb	European	-0.0918	0.0682	-1.3465	0.1781	0.1684	0.0053	1.1164	0.0135	-0.0133	0.0058	0.541496
idiopathic_polyneuropathy_meta	Non-cancer illness code_ self-reported: muscle or soft tissue injuries	0	ukbb	European	0.5333	0.3963	1.3458	0.1784	0.0023	0.0014	1.0005	0.0071	-0.0027	0.0044	0.541496
idiopathic_polyneuropathy_meta	Hearing aid user	0	ukbb	European	0.2138	0.1598	1.3378	0.181	0.0168	0.0027	1.0053	0.0067	-0.0006	0.0046	0.546248
idiopathic_polyneuropathy_meta	Impedance of whole body	0	ukbb	European	-0.086	0.0645	-1.3328	0.1826	0.2578	0.0093	1.0894	0.0216	0.0023	0.0064	0.546248
idiopathic_polyneuropathy_meta	Diagnoses - main ICD10: I84 Haemorrhoids	0	ukbb	European	0.2338	0.1757	1.3309	0.1832	0.0093	0.0016	1.0019	0.0073	0.003	0.0047	0.546248
idiopathic_polyneuropathy_meta	Leptin_adjBMI	26833098	hormone	European	-0.2409	0.1812	-1.3296	0.1836	0.0943	0.0174	1.0038	0.0069	0.0083	0.0043	0.546248
idiopathic_polyneuropathy_meta	Qualifications: A levels/AS levels or equivalent	0	ukbb	European	-0.1063	0.08	-1.3288	0.1839	0.0966	0.0036	1.0538	0.0119	-0.0071	0.0052	0.546248
idiopathic_polyneuropathy_meta	Number of children ever born	27798627	reproductive	European	0.1591	0.1198	1.3279	0.1842	0.0257	0.0018	0.97	0.007	-0.0023	0.0045	0.546248
idiopathic_polyneuropathy_meta	Forced expiratory volume in 1-second (FEV1)_ Best measure	0	ukbb	European	0.095	0.072	1.3199	0.1869	0.1623	0.0071	1.0581	0.0134	-0.0028	0.0059	0.550302
idiopathic_polyneuropathy_meta	Length of menstrual cycle	0	ukbb	European	0.2205	0.1672	1.3189	0.1872	0.1023	0.0207	0.9994	0.0069	-0.0013	0.0045	0.550302
idiopathic_polyneuropathy_meta	Hair/balding pattern: Pattern 3	0	ukbb	European	-0.1763	0.1338	-1.3173	0.1877	0.0561	0.0141	1.0197	0.0191	6.9223e-05	0.0048	0.550302
idiopathic_polyneuropathy_meta	Non-cancer illness code_ self-reported: ankylosing spondylitis	0	ukbb	European	0.5902	0.4506	1.3098	0.1903	0.0017	0.0014	1.0022	0.0065	-0.0017	0.0046	0.553641
idiopathic_polyneuropathy_meta	Hand grip strength (left)	0	ukbb	European	0.1083	0.0827	1.3085	0.1907	0.1039	0.0041	1.0556	0.0123	-0.0076	0.006	0.553641
idiopathic_polyneuropathy_meta	Illnesses of siblings: Stroke	0	ukbb	European	0.3576	0.2738	1.3059	0.1916	0.0043	0.0018	1.0077	0.0063	-0.0044	0.0041	0.553641
idiopathic_polyneuropathy_meta	Schizophrenia	25056061	psychiatric	Mixed	0.1026	0.0786	1.3054	0.1917	0.4593	0.0193	1.0511	0.0132	-0.0034	0.0062	0.553641
idiopathic_polyneuropathy_meta	Miserableness	0	ukbb	European	0.1283	0.0985	1.3022	0.1928	0.0641	0.0036	1.0183	0.011	0.0051	0.0055	0.554081
idiopathic_polyneuropathy_meta	Reason for glasses/contact lenses: For just reading/near work as you are getting older (called presbyopia)	0	ukbb	European	-0.3566	0.2743	-1.3	0.1936	0.0038	0.0017	1.1369	0.008	0.0059	0.0049	0.554081
idiopathic_polyneuropathy_meta	Qualifications: O levels/GCSEs or equivalent	0	ukbb	European	-0.1224	0.0943	-1.2988	0.194	0.0484	0.0025	1.0171	0.0094	-0.0042	0.0048	0.554081
idiopathic_polyneuropathy_meta	Forced expiratory volume in 1-second (FEV1)	0	ukbb	European	0.091	0.0704	1.2928	0.1961	0.1473	0.0061	1.0659	0.0134	-0.0027	0.0059	0.557393
idiopathic_polyneuropathy_meta	Time from waking to first cigarette	0	ukbb	European	-0.277	0.2145	-1.2912	0.1966	0.0848	0.0258	1.0162	0.0074	0.0012	0.0046	0.557393
idiopathic_polyneuropathy_meta	Cough on most days	0	ukbb	European	0.202	0.1569	1.2872	0.198	0.0481	0.0065	0.9988	0.007	-0.0021	0.0048	0.559314
idiopathic_polyneuropathy_meta	Sleep duration	0	ukbb	European	-0.1173	0.0916	-1.2814	0.2001	0.0714	0.0037	1.0231	0.0101	-0.0052	0.0053	0.563191
idiopathic_polyneuropathy_meta	Vitamin and mineral supplements: Vitamin E	0	ukbb	European	0.228	0.179	1.2736	0.2028	0.0066	0.0013	0.9955	0.0063	-0.0017	0.0043	0.565744
idiopathic_polyneuropathy_meta	Number of days/week of vigorous physical activity 10+ minutes	0	ukbb	European	0.1242	0.0976	1.2729	0.2031	0.0378	0.0024	1.0158	0.0083	-0.0033	0.0045	0.565744
idiopathic_polyneuropathy_meta	Parents age at death	27015805	aging	European	-0.259	0.2036	-1.2725	0.2032	0.0289	0.0069	1.016	0.0063	0.0015	0.0043	0.565744
idiopathic_polyneuropathy_meta	Extreme height	23563607	anthropometric	European	0.1394	0.1098	1.27	0.2041	1.2293	0.1065	1.0367	0.0175	0.0115	0.0078	0.566213
idiopathic_polyneuropathy_meta	Description of average fatty acid chain length; not actual carbon number	27005778	metabolites	European	0.315	0.2487	1.2665	0.2053	0.1009	0.0339	0.983	0.0065	-0.0104	0.0041	0.567508
idiopathic_polyneuropathy_meta	Diagnoses - main ICD10: N81 Female genital prolapse	0	ukbb	European	-0.2543	0.2011	-1.2641	0.2062	0.0072	0.0015	1.0239	0.0065	0.0053	0.0046	0.567967
idiopathic_polyneuropathy_meta	Triglycerides in medium VLDL	27005778	metabolites	European	-0.296	0.2346	-1.2614	0.2072	0.0968	0.0297	0.9988	0.0064	0.0081	0.0045	0.568698
idiopathic_polyneuropathy_meta	Non-cancer illness code_ self-reported: varicose veins	0	ukbb	European	-0.35	0.2801	-1.2496	0.2114	0.0044	0.0014	1.0112	0.0064	0.0032	0.0047	0.569213
idiopathic_polyneuropathy_meta	Blood clot_ DVT_ bronchitis_ emphysema_ asthma_ rhinitis_ eczema_ allergy diagnosed by doctor: Hayfever_ allergic rhinitis or eczema	0	ukbb	European	0.0987	0.079	1.2493	0.2115	0.0726	0.0054	1.0417	0.015	-0.0041	0.0051	0.569213
idiopathic_polyneuropathy_meta	Diagnoses - main ICD10: G47 Sleep disorders	0	ukbb	European	0.262	0.2098	1.2489	0.2117	0.0063	0.0016	0.9942	0.0071	-0.0015	0.0046	0.569213
idiopathic_polyneuropathy_meta	Diagnoses - main ICD10: K20 Oesophagitis	0	ukbb	European	0.479	0.3836	1.2488	0.2117	0.0022	0.0013	1.0064	0.0065	-0.0013	0.0042	0.569213
idiopathic_polyneuropathy_meta	Adopted as a child	0	ukbb	European	0.2845	0.2278	1.2485	0.2118	0.0058	0.0014	1.0016	0.0066	0.0003	0.0047	0.569213
idiopathic_polyneuropathy_meta	Mean time to correctly identify matches	0	ukbb	European	-0.111	0.0889	-1.2487	0.2118	0.0733	0.0031	1.0305	0.0095	0.0062	0.0048	0.569213
idiopathic_polyneuropathy_meta	Cholesterol esters in medium VLDL	27005778	metabolites	European	-0.23	0.1847	-1.2458	0.2128	0.1522	0.0374	0.986	0.008	0.0046	0.0038	0.569921
idiopathic_polyneuropathy_meta	18:2 linoleic acid (LA)	27005778	metabolites	European	-0.2961	0.2414	-1.2268	0.2199	0.1281	0.0482	1.0028	0.0099	0.0022	0.0046	0.585807
idiopathic_polyneuropathy_meta	Diagnoses - main ICD10: N32 Other disorders of bladder	0	ukbb	European	0.3519	0.2872	1.2253	0.2205	0.004	0.0012	0.9895	0.0058	-0.0052	0.0045	0.585807
idiopathic_polyneuropathy_meta	Diagnoses - main ICD10: Z80 Family history of malignant neoplasm	0	ukbb	European	0.6633	0.5422	1.2233	0.2212	0.0013	0.0013	0.9905	0.0059	-0.002	0.0045	0.585807
idiopathic_polyneuropathy_meta	Vitamin and mineral supplements: Vitamin C	0	ukbb	European	0.1768	0.145	1.2191	0.2228	0.0131	0.0017	0.9991	0.0074	-0.0026	0.0042	0.585807
idiopathic_polyneuropathy_meta	Waist circumference	25673412	anthropometric	European	0.1076	0.0886	1.2146	0.2245	0.121	0.0051	0.8454	0.0075	-0.008	0.0045	0.585807
idiopathic_polyneuropathy_meta	Diagnoses - main ICD10: R55 Syncope and collapse	0	ukbb	European	0.2962	0.244	1.2141	0.2247	0.0054	0.0014	1.0083	0.007	0.0027	0.0047	0.585807
idiopathic_polyneuropathy_meta	Ever had stillbirth_ spontaneous miscarriage or termination	0	ukbb	European	0.1936	0.1596	1.2132	0.2251	0.0198	0.0032	0.996	0.0078	0.0005	0.0044	0.585807
idiopathic_polyneuropathy_meta	Vascular/heart problems diagnosed by doctor: High blood pressure	0	ukbb	European	0.0884	0.0729	1.213	0.2251	0.1162	0.005	1.0618	0.0171	0.0011	0.0061	0.585807
idiopathic_polyneuropathy_meta	Fractured/broken bones in last 5 years	0	ukbb	European	0.1613	0.1332	1.2105	0.2261	0.0188	0.0021	1.0081	0.0074	0.0036	0.0048	0.585807
idiopathic_polyneuropathy_meta	Obesity class 1	23563607	anthropometric	European	0.1192	0.0985	1.21	0.2263	0.2174	0.0116	1.0178	0.011	-0.0077	0.0057	0.585807
idiopathic_polyneuropathy_meta	Tyrosine	27005778	metabolites	European	0.2636	0.2182	1.2079	0.2271	0.0748	0.027	0.9992	0.0064	-0.0028	0.0045	0.585918
idiopathic_polyneuropathy_meta	Types of physical activity in last 4 weeks: Other exercises (eg: swimming_ cycling_ keep fit_ bowling)	0	ukbb	European	-0.1248	0.104	-1.2003	0.23	0.0466	0.0024	1.0127	0.0085	-0.0068	0.0054	0.590495
idiopathic_polyneuropathy_meta	Number of days/week of moderate physical activity 10+ minutes	0	ukbb	European	0.116	0.0968	1.1993	0.2304	0.0418	0.0026	1.0129	0.008	-0.0071	0.0049	0.590495
idiopathic_polyneuropathy_meta	Average weekly red wine intake	0	ukbb	European	-0.1374	0.1157	-1.1875	0.235	0.0564	0.0034	1.0133	0.0074	0.0002	0.0053	0.599595
idiopathic_polyneuropathy_meta	Impedance of leg (left)	0	ukbb	European	-0.0781	0.0658	-1.1864	0.2355	0.2409	0.009	1.0816	0.0215	0.002	0.006	0.599595
idiopathic_polyneuropathy_meta	Triglycerides in large VLDL	27005778	metabolites	European	-0.2541	0.2149	-1.1824	0.2371	0.1121	0.0284	0.9885	0.0063	0.0071	0.0044	0.600795
idiopathic_polyneuropathy_meta	Heel bone mineral density (BMD) T-score_ automated (left)	0	ukbb	European	-0.1012	0.0857	-1.1802	0.2379	0.3003	0.036	1.0324	0.0213	0.0009	0.0057	0.600795
idiopathic_polyneuropathy_meta	Mineral and other dietary supplements: Calcium	0	ukbb	European	-0.1817	0.1541	-1.1792	0.2383	0.0124	0.0016	0.998	0.0064	0.0081	0.0048	0.600795
idiopathic_polyneuropathy_meta	Impedance of arm (left)	0	ukbb	European	-0.0745	0.0633	-1.1768	0.2393	0.233	0.0081	1.0971	0.0213	0.0028	0.0064	0.601358
idiopathic_polyneuropathy_meta	Number of pregnancy terminations	0	ukbb	European	0.1912	0.1641	1.1655	0.2438	0.0597	0.0098	1.0077	0.0073	-0.0047	0.0046	0.609962
idiopathic_polyneuropathy_meta	Triglycerides in chylomicrons and largest VLDL particles	27005778	metabolites	European	-0.2519	0.2163	-1.1644	0.2443	0.0901	0.0271	0.9909	0.0067	0.0078	0.0039	0.609962
idiopathic_polyneuropathy_meta	Forced expiratory volume in 1 second	0	lung_function	European	-0.0758	0.0653	-1.1609	0.2457	0.1768	0.0067	0.9539	0.0122	-0.0058	0.0055	0.611485
idiopathic_polyneuropathy_meta	Cancer code_ self-reported: squamous cell carcinoma	0	ukbb	European	0.3638	0.3153	1.1538	0.2486	0.0022	0.0013	0.9999	0.0066	-0.0073	0.0041	0.615036
idiopathic_polyneuropathy_meta	Forced expiratory volume in 1 second (FEV1)/Forced Vital capacity(FVC)	26635082	lung_function	European	-0.1646	0.1429	-1.1526	0.2491	0.1123	0.0148	0.9819	0.007	0.0035	0.0044	0.615036
idiopathic_polyneuropathy_meta	Mean diameter for VLDL particles	27005778	metabolites	European	-0.2331	0.2026	-1.1507	0.2498	0.1339	0.0345	0.9902	0.0083	0.0072	0.0041	0.615036
idiopathic_polyneuropathy_meta	Pulse wave peak to peak time	0	ukbb	European	-0.1791	0.1558	-1.1493	0.2504	0.0393	0.0048	1.0104	0.0071	0.0003	0.0045	0.615036
idiopathic_polyneuropathy_meta	Free cholesterol in medium VLDL	27005778	metabolites	European	-0.237	0.2065	-1.1476	0.2511	0.1115	0.0327	0.9955	0.007	0.0075	0.0041	0.615036
idiopathic_polyneuropathy_meta	Obesity class 2	23563607	anthropometric	European	0.1412	0.1239	1.1394	0.2545	0.1846	0.0123	1.0018	0.0098	-0.0047	0.0065	0.617507
idiopathic_polyneuropathy_meta	Types of physical activity in last 4 weeks: Walking for pleasure (not as a means of transport)	0	ukbb	European	-0.1136	0.0997	-1.1394	0.2545	0.0374	0.002	1.04	0.0072	-0.0118	0.0046	0.617507
idiopathic_polyneuropathy_meta	Years of schooling (proxy cognitive performance)	25201988	education	European	-0.1289	0.1132	-1.1393	0.2546	0.1068	0.0074	1.0267	0.0092	-0.002	0.0055	0.617507
idiopathic_polyneuropathy_meta	Birth weight	27680694	anthropometric	European	0.1091	0.0959	1.1375	0.2553	0.1028	0.0066	1.0405	0.0096	0.0004	0.0046	0.617507
idiopathic_polyneuropathy_meta	Time spent watching television (TV)	0	ukbb	European	0.0841	0.0742	1.1333	0.2571	0.0993	0.0039	1.0566	0.0108	0.0043	0.0054	0.61944
idiopathic_polyneuropathy_meta	Number of cigarettes previously smoked daily	0	ukbb	European	0.1342	0.1186	1.1317	0.2577	0.1005	0.014	1.0016	0.009	-0.0013	0.0051	0.61944
idiopathic_polyneuropathy_meta	Weight change compared with 1 year ago	0	ukbb	European	0.2109	0.1888	1.117	0.264	0.0085	0.0014	1.0228	0.0062	0.0026	0.0045	0.631584
idiopathic_polyneuropathy_meta	Ulcerative colitis	26192919	autoimmune	European	0.1309	0.1173	1.1159	0.2645	0.2602	0.0313	1.0456	0.0093	-0.004	0.0047	0.631584
idiopathic_polyneuropathy_meta	Offspring birth weight	31043758	anthropometric	European	0.1286	0.1154	1.1142	0.2652	0.0297	0.0026	1.0232	0.0082	-0.0007	0.0046	0.631584
idiopathic_polyneuropathy_meta	Diagnoses - main ICD10: S52 Fracture of forearm	0	ukbb	European	-0.2173	0.1956	-1.1105	0.2668	0.0064	0.0018	0.9989	0.007	0.0057	0.0041	0.633445
idiopathic_polyneuropathy_meta	Triglycerides in small VLDL	27005778	metabolites	European	-0.2267	0.2048	-1.107	0.2683	0.1212	0.0347	0.9935	0.0071	0.0065	0.0043	0.633742
idiopathic_polyneuropathy_meta	Tobacco smoking: Ex-smoker	0	ukbb	European	0.1355	0.1226	1.1051	0.2691	0.0767	0.0081	1.0087	0.008	0.0053	0.0048	0.633742
idiopathic_polyneuropathy_meta	Number of days/week walked 10+ minutes	0	ukbb	European	0.1104	0.1001	1.1038	0.2697	0.0423	0.0022	1.0097	0.0074	-0.0076	0.0051	0.633742
idiopathic_polyneuropathy_meta	Ever smoked	0	ukbb	European	0.0902	0.0818	1.1026	0.2702	0.0752	0.0034	1.0217	0.0101	0.009	0.0051	0.633742
idiopathic_polyneuropathy_meta	Heel bone mineral density (BMD) T-score_ automated	0	ukbb	European	-0.0847	0.0773	-1.0968	0.2727	0.2947	0.0338	1.0851	0.0348	-0.0009	0.0065	0.636918
idiopathic_polyneuropathy_meta	Concentration of small VLDL particles	27005778	metabolites	European	-0.2074	0.1892	-1.0958	0.2732	0.151	0.0371	0.9899	0.0079	0.0062	0.0041	0.636918
idiopathic_polyneuropathy_meta	Diagnoses - main ICD10: H25 Senile cataract	0	ukbb	European	0.2887	0.2656	1.087	0.2771	0.0034	0.0014	1.0126	0.007	-0.0064	0.0045	0.639702
idiopathic_polyneuropathy_meta	Albumin	27005778	metabolites	European	0.3269	0.301	1.0862	0.2774	0.0588	0.0244	0.99	0.0067	-0.0075	0.0042	0.639702
idiopathic_polyneuropathy_meta	Father still alive	0	ukbb	European	0.2251	0.2073	1.0859	0.2775	0.0064	0.0015	1.0165	0.0065	-0.0078	0.0042	0.639702
idiopathic_polyneuropathy_meta	Seen a psychiatrist for nerves_ anxiety_ tension or depression	0	ukbb	European	0.1218	0.1122	1.0856	0.2777	0.0311	0.0021	1.0045	0.008	0.0108	0.0049	0.639702
idiopathic_polyneuropathy_meta	Diagnoses - main ICD10: L03 Cellulitis	0	ukbb	European	0.2773	0.2576	1.0763	0.2818	0.0039	0.0015	1.003	0.0069	0.0093	0.0042	0.643331
idiopathic_polyneuropathy_meta	Insomnia	28604731	sleeping	European	0.162	0.1506	1.0761	0.2819	0.048	0.0048	1.0021	0.007	0.0016	0.0048	0.643331
idiopathic_polyneuropathy_meta	Prospective memory result	0	ukbb	European	0.1486	0.1383	1.0747	0.2825	0.0576	0.0052	1.0116	0.0078	-0.0059	0.0052	0.643331
idiopathic_polyneuropathy_meta	Diagnoses - main ICD10: R11 Nausea and vomiting	0	ukbb	European	0.6401	0.5958	1.0745	0.2826	0.0011	0.0013	0.9952	0.0062	0.0029	0.0043	0.643331
idiopathic_polyneuropathy_meta	Job involves mainly walking or standing	0	ukbb	European	0.1097	0.1025	1.0703	0.2845	0.0799	0.0045	1.0312	0.0092	0.0036	0.0052	0.645449
idiopathic_polyneuropathy_meta	Major depressive disorder	22472876	psychiatric	European	0.2234	0.2091	1.0685	0.2853	0.1731	0.0258	1.004	0.006	-7.2639e-05	0.0051	0.645449
idiopathic_polyneuropathy_meta	Offspring birth weight (maternal effect) adjusted for offspring genotype	31043758	anthropometric	European	0.0882	0.0829	1.0649	0.2869	0.1046	0.0059	1.0492	0.0123	0.0018	0.0048	0.645449
idiopathic_polyneuropathy_meta	Medication for cholesterol_ blood pressure or diabetes: Blood pressure medication	0	ukbb	European	0.0974	0.0915	1.0639	0.2874	0.1045	0.0056	1.0318	0.0102	-0.003	0.0047	0.645449
idiopathic_polyneuropathy_meta	Daytime dozing / sleeping (narcolepsy)	0	ukbb	European	-0.1051	0.0988	-1.0631	0.2877	0.0487	0.0028	1.0096	0.0087	0.0099	0.0051	0.645449
idiopathic_polyneuropathy_meta	Current employment status: Retired	0	ukbb	European	-0.1808	0.1718	-1.0526	0.2925	0.0083	0.0015	1.0169	0.007	-0.0026	0.0048	0.653773
idiopathic_polyneuropathy_meta	Overweight	23563607	anthropometric	European	0.1059	0.1008	1.0513	0.2931	0.1096	0.0065	1.0242	0.0095	-0.0081	0.0052	0.653773
idiopathic_polyneuropathy_meta	Non-cancer illness code_ self-reported: rheumatoid arthritis	0	ukbb	European	0.2403	0.2294	1.0471	0.295	0.0048	0.0014	1.0033	0.0063	0.0064	0.0044	0.656121
idiopathic_polyneuropathy_meta	Diagnoses - main ICD10: K29 Gastritis and duodenitis	0	ukbb	European	0.1966	0.1897	1.0365	0.3	0.0073	0.0015	1.0044	0.0065	0.0096	0.0047	0.66533
idiopathic_polyneuropathy_meta	FEV1/FVC	0	lung_function	European	-0.0578	0.0561	-1.0298	0.3031	0.1653	0.0098	0.9661	0.0198	0.0037	0.005	0.667302
idiopathic_polyneuropathy_meta	Body mass index	20935630	anthropometric	European	0.0882	0.0857	1.0296	0.3032	0.1896	0.0096	1.0106	0.0105	-0.0114	0.0049	0.667302
idiopathic_polyneuropathy_meta	Tinnitus: Yes_ now most or all of the time	0	ukbb	European	0.1703	0.1657	1.0277	0.3041	0.0334	0.0046	1.0018	0.0066	0.0021	0.0048	0.667302
idiopathic_polyneuropathy_meta	Smoking/smokers in household	0	ukbb	European	0.2003	0.1953	1.0258	0.305	0.0101	0.0019	1.0108	0.0075	0.0003	0.0048	0.667302
idiopathic_polyneuropathy_meta	Reason for glasses/contact lenses: For long-sightedness_ i.e. for distance and near_ but particularly for near tasks like reading (called hypermetropia)	0	ukbb	European	0.1702	0.166	1.0253	0.3052	0.01	0.0016	1.0635	0.0073	0.0016	0.0045	0.667302
idiopathic_polyneuropathy_meta	Non-cancer illness code_ self-reported: hiatus hernia	0	ukbb	European	-0.1753	0.1714	-1.0226	0.3065	0.0083	0.0013	1.033	0.0065	0.0098	0.0044	0.668256
idiopathic_polyneuropathy_meta	Concentration of IDL particles	27005778	metabolites	European	-0.2333	0.2288	-1.02	0.3077	0.075	0.043	1.0184	0.018	0.0005	0.0043	0.668988
idiopathic_polyneuropathy_meta	Cancer code_ self-reported: breast cancer	0	ukbb	European	0.1536	0.1509	1.0182	0.3086	0.0099	0.0018	1.0187	0.0079	0.0019	0.0043	0.669066
idiopathic_polyneuropathy_meta	Total lipids in small VLDL	27005778	metabolites	European	-0.1912	0.1886	-1.0138	0.3107	0.1457	0.0372	0.9913	0.0081	0.0056	0.0041	0.671737
idiopathic_polyneuropathy_meta	Diagnoses - main ICD10: J44 Other chronic obstructive pulmonary disease	0	ukbb	European	0.2377	0.2361	1.0066	0.3141	0.0046	0.0014	0.9961	0.0067	0.0069	0.0049	0.674945
idiopathic_polyneuropathy_meta	Mean Pallidum	25607358	brain_volume	European	-0.206	0.2049	-1.0055	0.3146	0.1604	0.0414	0.9779	0.0069	-0.0005	0.0043	0.674945
idiopathic_polyneuropathy_meta	Cancer code_ self-reported: basal cell carcinoma	0	ukbb	European	0.1584	0.1576	1.0052	0.3148	0.0105	0.0019	0.9971	0.0079	-0.0024	0.0046	0.674945
idiopathic_polyneuropathy_meta	Impedance of arm (right)	0	ukbb	European	-0.0634	0.0633	-1.0016	0.3165	0.2365	0.0081	1.0811	0.0218	0.0007	0.0064	0.676715
idiopathic_polyneuropathy_meta	Diagnoses - main ICD10: I21 Acute myocardial infarction	0	ukbb	European	0.1856	0.1868	0.9934	0.3205	0.0103	0.0016	1.0054	0.0072	-0.0061	0.0047	0.68338
idiopathic_polyneuropathy_meta	Hair/balding pattern: Pattern 2	0	ukbb	European	0.1287	0.1303	0.9878	0.3233	0.0516	0.0065	1.0347	0.0133	-0.0049	0.0051	0.687457
idiopathic_polyneuropathy_meta	Non-cancer illness code_ self-reported: ulcerative colitis	0	ukbb	European	0.1931	0.1975	0.9779	0.3281	0.006	0.0017	1.0105	0.0079	-6.0649e-05	0.0045	0.692266
idiopathic_polyneuropathy_meta	Illness_ injury_ bereavement_ stress in last 2 years: Serious illness_ injury or assault of a close relative	0	ukbb	European	0.1666	0.1705	0.9775	0.3283	0.0111	0.0017	1.0107	0.007	-0.0009	0.0047	0.692266
idiopathic_polyneuropathy_meta	Most recent bowel cancer screening	0	ukbb	European	0.2952	0.3021	0.977	0.3285	0.0118	0.0058	1.0114	0.0059	-0.0053	0.0039	0.692266
idiopathic_polyneuropathy_meta	Forced expiratory volume in 1 second	0	lung_function	European	-0.0635	0.0654	-0.9715	0.3313	0.1651	0.0062	0.987	0.0135	-0.0042	0.0053	0.692266
idiopathic_polyneuropathy_meta	Forced expiratory volume in 1 second (FEV1)/Forced Vital capacity(FVC)	28166213	lung_function	European	-0.0913	0.0942	-0.9699	0.3321	0.2597	0.0202	0.9711	0.008	0.0003	0.0049	0.692266
idiopathic_polyneuropathy_meta	Isoleucine	27005778	metabolites	European	-0.2185	0.2257	-0.9682	0.333	0.0723	0.0235	0.994	0.0066	0.0016	0.0044	0.692266
idiopathic_polyneuropathy_meta	Transport type for commuting to job workplace: Car/motor vehicle	0	ukbb	European	0.1613	0.167	0.9654	0.3343	0.0244	0.003	1.0242	0.0069	-0.012	0.0047	0.692266
idiopathic_polyneuropathy_meta	Forced expiratory volume in 1 second (FEV1)	28166213	lung_function	European	-0.091	0.0944	-0.9645	0.3348	0.2645	0.0169	0.9705	0.0069	-0.0022	0.0047	0.692266
idiopathic_polyneuropathy_meta	Non-cancer illness code_ self-reported: hayfever/allergic rhinitis	0	ukbb	European	0.1187	0.1232	0.964	0.3351	0.023	0.0024	1.0179	0.0084	0.004	0.005	0.692266
idiopathic_polyneuropathy_meta	Vitamin and mineral supplements: Vitamin B	0	ukbb	European	0.1804	0.1872	0.964	0.3351	0.0075	0.0015	0.9992	0.0067	0.002	0.0047	0.692266
idiopathic_polyneuropathy_meta	Diagnoses - main ICD10: K40 Inguinal hernia	0	ukbb	European	-0.1168	0.1212	-0.9633	0.3354	0.0183	0.0021	0.9916	0.0069	0.0061	0.0046	0.692266
idiopathic_polyneuropathy_meta	Total lipids in chylomicrons and largest VLDL particles	27005778	metabolites	European	-0.1992	0.2073	-0.9609	0.3366	0.1179	0.0273	0.9905	0.0067	0.0048	0.0039	0.692895
idiopathic_polyneuropathy_meta	Work/job satisfaction	0	ukbb	European	0.1625	0.1698	0.957	0.3386	0.0486	0.0068	0.9945	0.0067	-0.0052	0.0045	0.695163
idiopathic_polyneuropathy_meta	Types of physical activity in last 4 weeks: Strenuous sports	0	ukbb	European	-0.116	0.1217	-0.9528	0.3407	0.0221	0.0017	1.0103	0.007	-0.0034	0.0046	0.697415
idiopathic_polyneuropathy_meta	Cigarettes smoked per day	20418890	smoking_behaviour	European	0.1696	0.1787	0.9493	0.3424	0.0606	0.015	1.0041	0.006	-0.003	0.0043	0.697415
idiopathic_polyneuropathy_meta	Diagnoses - main ICD10: K60 Fissure and fistula of anal and rectal regions	0	ukbb	European	0.2235	0.2354	0.9494	0.3424	0.0055	0.0014	0.9821	0.0068	0.0031	0.0045	0.697415
idiopathic_polyneuropathy_meta	Past tobacco smoking	0	ukbb	European	-0.0706	0.075	-0.9422	0.3461	0.0913	0.0041	1.0206	0.0104	-0.0097	0.0051	0.702984
idiopathic_polyneuropathy_meta	Drive faster than motorway speed limit	0	ukbb	European	0.0918	0.0979	0.9378	0.3483	0.0565	0.0028	1.0298	0.0088	-0.0076	0.0056	0.702984
idiopathic_polyneuropathy_meta	Vitamin and mineral supplements: Vitamin A	0	ukbb	European	0.2337	0.2492	0.9375	0.3485	0.0036	0.0015	1.0036	0.0062	-0.0027	0.0044	0.702984
idiopathic_polyneuropathy_meta	Glucose	27005778	metabolites	European	0.2051	0.2193	0.9351	0.3497	0.0884	0.0208	0.9948	0.0064	-0.0049	0.0043	0.702984
idiopathic_polyneuropathy_meta	Concentration of small LDL particles	27005778	metabolites	European	-0.2106	0.2259	-0.9321	0.3513	0.0934	0.0435	1.0073	0.0159	0.0024	0.0042	0.702984
idiopathic_polyneuropathy_meta	FEV1/FVC	0	lung_function	European	-0.0536	0.0576	-0.9305	0.3521	0.192	0.0115	0.938	0.0204	0.0034	0.0052	0.702984
idiopathic_polyneuropathy_meta	Tinnitus: Yes_ now some of the time	0	ukbb	European	0.2943	0.3163	0.9304	0.3522	0.0088	0.004	0.9992	0.0062	-0.0064	0.0045	0.702984
idiopathic_polyneuropathy_meta	Diagnoses - main ICD10: K57 Diverticular disease of intestine	0	ukbb	European	0.1357	0.1459	0.9299	0.3524	0.013	0.0015	1.0038	0.0067	0.0074	0.0041	0.702984
idiopathic_polyneuropathy_meta	Difference in height between adolescence and adulthood; age 14	23449627	anthropometric	European	0.1873	0.2023	0.926	0.3545	0.455	0.1087	0.9809	0.0066	-0.0009	0.0041	0.705355
idiopathic_polyneuropathy_meta	Transport type for commuting to job workplace: Walk	0	ukbb	European	-0.1807	0.198	-0.9128	0.3613	0.0166	0.0027	1.0041	0.0061	0.0052	0.0048	0.717042
idiopathic_polyneuropathy_meta	Diagnoses - main ICD10: M72 Fibroblastic disorders	0	ukbb	European	-0.1513	0.1693	-0.8932	0.3717	0.0106	0.0031	1.0163	0.0207	0.0076	0.0045	0.735795
idiopathic_polyneuropathy_meta	HbA1C	20858683	glycemic	European	0.1631	0.1836	0.8884	0.3743	0.0649	0.0116	0.9993	0.0071	-0.0058	0.0041	0.737264
idiopathic_polyneuropathy_meta	Duration walking for pleasure	0	ukbb	European	-0.1278	0.144	-0.888	0.3746	0.0253	0.0023	1.0115	0.0068	0.0001	0.0049	0.737264
idiopathic_polyneuropathy_meta	Sensitivity / hurt feelings	0	ukbb	European	0.0844	0.0952	0.8866	0.3753	0.0625	0.0032	1.0213	0.0093	0.0024	0.0053	0.737264
idiopathic_polyneuropathy_meta	Non-cancer illness code_ self-reported: diverticular disease/diverticulitis	0	ukbb	European	0.1432	0.1625	0.8814	0.3781	0.0127	0.0017	0.9936	0.007	0.0026	0.0047	0.740885
idiopathic_polyneuropathy_meta	Why stopped smoking: Health precaution	0	ukbb	European	-0.1374	0.1566	-0.8774	0.3803	0.0544	0.0062	0.999	0.0066	0.0027	0.005	0.743314
idiopathic_polyneuropathy_meta	Average weekly fortified wine intake	0	ukbb	European	0.1573	0.1798	0.8751	0.3815	0.0126	0.0022	1.0175	0.0067	-0.0036	0.0046	0.743781
idiopathic_polyneuropathy_meta	Non-cancer illness code_ self-reported: joint disorder	0	ukbb	European	0.3458	0.3964	0.8724	0.383	0.0021	0.0013	0.9918	0.0063	-0.0018	0.0047	0.744304
idiopathic_polyneuropathy_meta	Phospholipids in very large HDL	27005778	metabolites	European	-0.183	0.2111	-0.8669	0.386	0.0925	0.0299	1.0076	0.0166	-0.0031	0.0041	0.744304
idiopathic_polyneuropathy_meta	Ferritin	25352340	metal	European	-0.2267	0.262	-0.8655	0.3868	0.0914	0.0266	1.0278	0.0092	0.0046	0.0064	0.744304
idiopathic_polyneuropathy_meta	Pulse wave reflection index	0	ukbb	European	0.1194	0.138	0.8652	0.387	0.0548	0.0052	1.0079	0.0073	-0.005	0.0047	0.744304
idiopathic_polyneuropathy_meta	Diagnoses - main ICD10: F43 Reaction to severe stress_ and adjustment disorders	0	ukbb	European	1.2061	1.3956	0.8642	0.3875	0.0007	0.0012	1.0031	0.0055	-0.0075	0.0043	0.744304
idiopathic_polyneuropathy_meta	Non-cancer illness code_ self-reported: type 2 diabetes	0	ukbb	European	-0.1699	0.1969	-0.863	0.3881	0.0063	0.0014	1.0113	0.0064	0.0061	0.0041	0.744304
idiopathic_polyneuropathy_meta	PGC cross-disorder analysis	23453885	psychiatric	European	0.1065	0.1235	0.8623	0.3885	0.1733	0.0132	1.0122	0.0114	0.0002	0.0071	0.744304
idiopathic_polyneuropathy_meta	Comparative body size at age 10	0	ukbb	European	-0.0582	0.0678	-0.8586	0.3906	0.1454	0.0092	1.017	0.0168	0.0067	0.0055	0.744904
idiopathic_polyneuropathy_meta	Mean Hippocampus	25607358	brain_volume	European	-0.1995	0.2326	-0.8574	0.3912	0.1413	0.0389	0.9874	0.0065	0.0044	0.0048	0.744904
idiopathic_polyneuropathy_meta	Diagnoses - main ICD10: M16 Coxarthrosis [arthrosis of hip]	0	ukbb	European	0.1526	0.1782	0.8566	0.3917	0.0107	0.0018	1.0102	0.008	0.0066	0.0045	0.744904
idiopathic_polyneuropathy_meta	Diagnoses - main ICD10: C50 Malignant neoplasm of breast	0	ukbb	European	0.1306	0.1537	0.8494	0.3956	0.0089	0.0016	1.0029	0.0075	0.0038	0.004	0.750476
idiopathic_polyneuropathy_meta	Mouth/teeth dental problems: Mouth ulcers	0	ukbb	European	-0.0971	0.1152	-0.8431	0.3992	0.0292	0.0038	1.0312	0.011	0.0034	0.0051	0.750909
idiopathic_polyneuropathy_meta	Current employment status: Doing unpaid or voluntary work	0	ukbb	European	-0.1509	0.179	-0.8427	0.3994	0.0091	0.0014	1.0084	0.0062	0.0024	0.0049	0.750909
idiopathic_polyneuropathy_meta	Inflammatory Bowel Disease (Euro)	26192919	autoimmune	European	0.0854	0.1015	0.8417	0.4	0.3371	0.0332	1.0511	0.0098	-0.0039	0.0048	0.750909
idiopathic_polyneuropathy_meta	Vitamin and mineral supplements: None of the above	0	ukbb	European	-0.085	0.101	-0.8414	0.4001	0.0301	0.0018	0.9943	0.0067	-0.0055	0.0047	0.750909
idiopathic_polyneuropathy_meta	Vitamin and mineral supplements: Multivitamins +/- minerals	0	ukbb	European	0.0991	0.118	0.8395	0.4012	0.0237	0.0019	1.0073	0.0076	0.0025	0.0047	0.750909
idiopathic_polyneuropathy_meta	Free cholesterol in small VLDL	27005778	metabolites	European	-0.1609	0.1927	-0.8353	0.4036	0.1127	0.0332	0.9995	0.0086	0.0044	0.004	0.750909
idiopathic_polyneuropathy_meta	Total lipids in IDL	27005778	metabolites	European	-0.1896	0.2273	-0.8343	0.4041	0.0735	0.0443	1.0191	0.0188	-0.0004	0.0043	0.750909
idiopathic_polyneuropathy_meta	Total cholesterol in small VLDL	27005778	metabolites	European	-0.175	0.21	-0.8332	0.4047	0.092	0.0319	1.0049	0.0096	0.0044	0.0038	0.750909
idiopathic_polyneuropathy_meta	Forced Vital capacity(FVC)	28166213	lung_function	European	-0.079	0.0951	-0.8309	0.4061	0.26	0.0159	0.9763	0.007	-0.0042	0.0047	0.750909
idiopathic_polyneuropathy_meta	HOMA-IR	20081858	glycemic	European	-0.1712	0.2061	-0.8305	0.4063	0.0686	0.0125	1.0029	0.0065	0.0045	0.0043	0.750909
idiopathic_polyneuropathy_meta	Non-cancer illness code_ self-reported: enlarged prostate	0	ukbb	European	-0.1761	0.2121	-0.83	0.4065	0.0062	0.0015	1.0042	0.0065	0.0035	0.0044	0.750909
idiopathic_polyneuropathy_meta	Waist-to-hip ratio	25673412	anthropometric	European	-0.0773	0.0938	-0.8241	0.4099	0.1126	0.0069	0.9216	0.0089	0.0001	0.0052	0.755109
idiopathic_polyneuropathy_meta	Total lipids in small LDL	27005778	metabolites	European	-0.194	0.2359	-0.8222	0.4109	0.0865	0.0456	1.008	0.0176	0.0021	0.0042	0.755109
idiopathic_polyneuropathy_meta	Non-cancer illness code_ self-reported: depression	0	ukbb	European	0.111	0.1352	0.8209	0.4117	0.0186	0.0017	0.9992	0.0071	-0.0008	0.0046	0.755109
idiopathic_polyneuropathy_meta	Non-cancer illness code_ self-reported: hypothyroidism/myxoedema	0	ukbb	European	0.0791	0.0967	0.8184	0.4131	0.0506	0.0058	1.0312	0.0151	0.0051	0.005	0.755236
idiopathic_polyneuropathy_meta	Number of unsuccessful stop-smoking attempts	0	ukbb	European	-0.1414	0.1733	-0.8161	0.4144	0.0501	0.0074	1.0066	0.0068	0.0041	0.0046	0.755236
idiopathic_polyneuropathy_meta	Medication for pain relief_ constipation_ heartburn: Omeprazole (e.g. Zanprol)	0	ukbb	European	0.099	0.1215	0.8152	0.415	0.0182	0.0017	1.0196	0.007	0.0177	0.0045	0.755236
idiopathic_polyneuropathy_meta	Citrate	27005778	metabolites	European	0.2275	0.2795	0.8139	0.4157	0.0704	0.0207	1.0124	0.0074	-0.007	0.005	0.755236
idiopathic_polyneuropathy_meta	Non-cancer illness code_ self-reported: mania/bipolar disorder/manic depression	0	ukbb	European	0.1873	0.2311	0.8105	0.4176	0.0055	0.0014	1.0007	0.006	-0.0025	0.0047	0.755236
idiopathic_polyneuropathy_meta	Ever taken oral contraceptive pill	0	ukbb	European	0.132	0.1632	0.809	0.4185	0.0195	0.0029	1.0114	0.007	-0.0035	0.0046	0.755236
idiopathic_polyneuropathy_meta	Qualifications: Other professional qualifications eg: nursing_ teaching	0	ukbb	European	-0.0696	0.086	-0.8089	0.4186	0.0471	0.0026	1.0264	0.0092	-0.0057	0.0052	0.755236
idiopathic_polyneuropathy_meta	Phospholipids in IDL	27005778	metabolites	European	-0.2011	0.2508	-0.8021	0.4225	0.061	0.0414	1.0211	0.0192	-0.0005	0.0044	0.756166
idiopathic_polyneuropathy_meta	Forced expiratory volume in 1 second (FEV1)/Forced Vital capacity(FVC)	21946350	lung_function	European	0.1205	0.1504	0.8013	0.4229	0.1226	0.0134	0.929	0.0078	-0.0024	0.0056	0.756166
idiopathic_polyneuropathy_meta	Non-cancer illness code_ self-reported: arthritis (nos)	0	ukbb	European	-0.3189	0.3979	-0.8014	0.4229	0.0016	0.0014	1.0155	0.0064	0.0089	0.0045	0.756166
idiopathic_polyneuropathy_meta	Total cholesterol in large VLDL	27005778	metabolites	European	-0.1636	0.2046	-0.7997	0.4239	0.1163	0.0284	0.9917	0.0066	0.0068	0.0042	0.756166
idiopathic_polyneuropathy_meta	Non-cancer illness code_ self-reported: bladder problem (not cancer)	0	ukbb	European	0.2991	0.3742	0.7995	0.424	0.0022	0.0013	1.0018	0.0071	0.0042	0.0047	0.756166
idiopathic_polyneuropathy_meta	Illnesses of siblings: Heart disease	0	ukbb	European	0.1237	0.1553	0.7963	0.4258	0.0171	0.0022	1.0122	0.0071	0.0015	0.0046	0.75763
idiopathic_polyneuropathy_meta	Duration of other exercises	0	ukbb	European	-0.1497	0.1904	-0.7859	0.4319	0.0187	0.0031	1.0089	0.007	0.0024	0.0047	0.760667
idiopathic_polyneuropathy_meta	Medication for pain relief_ constipation_ heartburn: Aspirin	0	ukbb	European	0.1019	0.1298	0.7856	0.4321	0.0211	0.0019	1.0135	0.0071	0.0026	0.0046	0.760667
idiopathic_polyneuropathy_meta	Current employment status: In paid employment or self-employed	0	ukbb	European	-0.1408	0.1794	-0.7851	0.4324	0.0081	0.0015	1.0192	0.0067	-0.0032	0.0048	0.760667
idiopathic_polyneuropathy_meta	Concentration of chylomicrons and largest VLDL particles	27005778	metabolites	European	-0.1618	0.2066	-0.7832	0.4335	0.1146	0.0266	0.9887	0.0064	0.0058	0.004	0.760667
idiopathic_polyneuropathy_meta	Anorexia Nervosa	24514567	psychiatric	European	-0.0833	0.1065	-0.7818	0.4343	0.5589	0.0311	0.8976	0.0071	0.0037	0.0047	0.760667
idiopathic_polyneuropathy_meta	Pulse rate	0	ukbb	European	0.0726	0.0929	0.7812	0.4347	0.1351	0.0121	1.0254	0.0142	0.0044	0.0053	0.760667
idiopathic_polyneuropathy_meta	Frequency of travelling from home to job workplace	0	ukbb	European	-0.1292	0.1654	-0.7811	0.4348	0.0217	0.0027	1.0175	0.0068	0.0083	0.0049	0.760667
idiopathic_polyneuropathy_meta	Former vs Current smoker	20418890	smoking_behaviour	European	-0.153	0.1967	-0.7777	0.4367	0.0635	0.0104	1	0.0066	-0.0009	0.0045	0.760667
idiopathic_polyneuropathy_meta	Average weekly intake of other alcoholic drinks	0	ukbb	European	0.2795	0.3594	0.7776	0.4368	0.0081	0.0059	1.0034	0.0065	-0.0082	0.0043	0.760667
idiopathic_polyneuropathy_meta	Diagnoses - main ICD10: K80 Cholelithiasis	0	ukbb	European	0.1381	0.1782	0.7751	0.4383	0.0095	0.0019	1.0236	0.0084	0.0032	0.0049	0.760667
idiopathic_polyneuropathy_meta	Free cholesterol in large HDL	27005778	metabolites	European	-0.1524	0.197	-0.7735	0.4392	0.1066	0.0284	1.0083	0.014	-0.0025	0.0042	0.760667
idiopathic_polyneuropathy_meta	Alcohol intake frequency.	0	ukbb	European	0.0616	0.0797	0.7733	0.4393	0.0836	0.004	1.0438	0.0103	0.0117	0.0055	0.760667
idiopathic_polyneuropathy_meta	Worrier / anxious feelings	0	ukbb	European	0.0677	0.0879	0.7703	0.4411	0.0793	0.005	1.0015	0.0121	0.0023	0.0051	0.762079
idiopathic_polyneuropathy_meta	Non-cancer illness code_ self-reported: hypertension	0	ukbb	European	0.0564	0.0734	0.7687	0.4421	0.1144	0.005	1.0571	0.0172	0.0024	0.0062	0.762106
idiopathic_polyneuropathy_meta	Diagnoses - main ICD10: K51 Ulcerative colitis	0	ukbb	European	0.1829	0.2393	0.7643	0.4447	0.0047	0.0016	1.0129	0.0067	0.0039	0.0045	0.763545
idiopathic_polyneuropathy_meta	Forced expiratory volume in 1 second (FEV1)	21946350	lung_function	European	-0.1167	0.153	-0.7628	0.4456	0.1718	0.022	0.8809	0.0119	0.006	0.0087	0.763545
idiopathic_polyneuropathy_meta	Qualifications: CSEs or equivalent	0	ukbb	European	0.0892	0.1173	0.7609	0.4467	0.0207	0.0019	1.0602	0.0073	0.0004	0.0047	0.763545
idiopathic_polyneuropathy_meta	Frequency of stair climbing in last 4 weeks	0	ukbb	European	-0.0852	0.1121	-0.7607	0.4469	0.0351	0.0021	1.0169	0.0077	-0.0035	0.0051	0.763545
idiopathic_polyneuropathy_meta	Concentration of medium LDL particles	27005778	metabolites	European	-0.1783	0.2357	-0.7567	0.4492	0.0797	0.0486	1.0117	0.02	0.001	0.0042	0.763545
idiopathic_polyneuropathy_meta	Forced expiratory volume in 1 second (FEV1)	26635082	lung_function	European	-0.1015	0.1344	-0.7548	0.4503	0.1401	0.0156	0.992	0.0066	0.0035	0.0045	0.763545
idiopathic_polyneuropathy_meta	Offspring birth weight	31043758	anthropometric	Mixed	0.0598	0.0793	0.7535	0.4512	0.1001	0.0053	1.0368	0.0116	0.0038	0.0047	0.763545
idiopathic_polyneuropathy_meta	Subjective well being	27089181	psychiatric	European	-0.1034	0.1377	-0.7514	0.4524	0.0251	0.0021	1.001	0.0072	-0.001	0.0051	0.763545
idiopathic_polyneuropathy_meta	Non-cancer illness code_ self-reported: allergy or anaphylactic reaction to drug	0	ukbb	European	0.483	0.643	0.7511	0.4526	0.0011	0.0013	1.0075	0.0061	0.0058	0.0048	0.763545
idiopathic_polyneuropathy_meta	Forced vital capacity	0	lung_function	European	-0.051	0.0679	-0.7507	0.4528	0.1744	0.0062	0.9586	0.0125	-0.0075	0.0059	0.763545
idiopathic_polyneuropathy_meta	Duration of light DIY	0	ukbb	European	0.1023	0.1377	0.7425	0.4578	0.0351	0.0035	1.0031	0.0073	0.0024	0.0044	0.770298
idiopathic_polyneuropathy_meta	Non-cancer illness code_ self-reported: eczema/dermatitis	0	ukbb	European	0.1365	0.1849	0.7385	0.4602	0.0083	0.0022	1.0149	0.007	0.0021	0.0046	0.771487
idiopathic_polyneuropathy_meta	Neo-openness to experience	21173776	personality	European	-0.1793	0.2429	-0.7381	0.4605	0.1052	0.027	0.992	0.0066	-0.0004	0.0052	0.771487
idiopathic_polyneuropathy_meta	Types of transport used (excluding work): Cycle	0	ukbb	European	0.0867	0.1199	0.7228	0.4698	0.0247	0.0018	1.0259	0.0069	-0.0078	0.0051	0.785368
idiopathic_polyneuropathy_meta	Non-cancer illness code_ self-reported: bone disorder	0	ukbb	European	0.2664	0.3723	0.7155	0.4743	0.0018	0.0012	1.0037	0.0061	-0.0036	0.0043	0.78948
idiopathic_polyneuropathy_meta	Vascular/heart problems diagnosed by doctor: Heart attack	0	ukbb	European	0.0975	0.1363	0.7155	0.4743	0.0189	0.0018	1.012	0.0074	-0.0026	0.0047	0.78948
idiopathic_polyneuropathy_meta	Apolipoprotein A-I	27005778	metabolites	European	-0.1879	0.2634	-0.7135	0.4755	0.0729	0.0303	1.0053	0.0117	-0.0015	0.0046	0.789779
idiopathic_polyneuropathy_meta	Medication for cholesterol_ blood pressure_ diabetes_ or take exogenous hormones: None of the above	0	ukbb	European	-0.0689	0.0974	-0.707	0.4796	0.066	0.0044	1.0181	0.0087	-0.0044	0.0051	0.793515
idiopathic_polyneuropathy_meta	Diagnoses - main ICD10: I83 Varicose veins of lower extremities	0	ukbb	European	-0.0911	0.129	-0.7067	0.4798	0.0192	0.0023	1.0344	0.011	0.0098	0.0051	0.793515
idiopathic_polyneuropathy_meta	Phospholipids in large LDL	27005778	metabolites	European	-0.1661	0.2365	-0.7025	0.4824	0.0627	0.0444	1.0173	0.0211	-0.0005	0.0042	0.79475
idiopathic_polyneuropathy_meta	Concentration of large LDL particles	27005778	metabolites	European	-0.1648	0.2347	-0.702	0.4826	0.0753	0.0501	1.016	0.0213	4.9618e-05	0.0043	0.79475
idiopathic_polyneuropathy_meta	Peak expiratory flow (PEF)	0	ukbb	European	-0.0553	0.0793	-0.6974	0.4855	0.0899	0.0047	1.0553	0.0122	0.0036	0.0057	0.797828
idiopathic_polyneuropathy_meta	Types of transport used (excluding work): Walk	0	ukbb	European	-0.0814	0.1177	-0.6917	0.4891	0.033	0.0023	1.0351	0.0086	-0.0079	0.0052	0.802041
idiopathic_polyneuropathy_meta	Worry too long after embarrassment	0	ukbb	European	0.0585	0.0852	0.6869	0.4921	0.065	0.0034	1.017	0.0098	-0.0054	0.0048	0.804407
idiopathic_polyneuropathy_meta	Job involves heavy manual or physical work	0	ukbb	European	0.0709	0.1035	0.6858	0.4929	0.087	0.0045	1.0361	0.0088	0.0055	0.0057	0.804407
idiopathic_polyneuropathy_meta	Cholesterol esters in medium LDL	27005778	metabolites	European	-0.1596	0.2333	-0.6842	0.4938	0.0805	0.0494	1.01	0.0207	0.0005	0.0042	0.804407
idiopathic_polyneuropathy_meta	Serum creatinine (non-diabetes)	26831199	kidney	Mixed	-0.0687	0.1006	-0.6829	0.4947	0.1149	0.0106	0.9786	0.0132	0.0063	0.005	0.804407
idiopathic_polyneuropathy_meta	Mineral and other dietary supplements: Zinc	0	ukbb	European	-0.1024	0.1507	-0.6794	0.4969	0.0109	0.0014	0.9895	0.0058	0.0025	0.0044	0.805413
idiopathic_polyneuropathy_meta	Mothers age at death	0	ukbb	European	-0.0942	0.1388	-0.6786	0.4974	0.024	0.0031	1.0294	0.0079	-9.6397e-05	0.0049	0.805413
idiopathic_polyneuropathy_meta	Fathers age at death	27015805	aging	European	-0.1196	0.1783	-0.6707	0.5024	0.0398	0.0069	1.0179	0.0069	-0.0038	0.0044	0.811811
idiopathic_polyneuropathy_meta	Illnesses of father: Lung cancer	0	ukbb	European	0.1171	0.1751	0.6689	0.5036	0.0148	0.002	0.9932	0.0072	0.0046	0.0049	0.812055
idiopathic_polyneuropathy_meta	Diagnoses - main ICD10: M24 Other specific joint derangements	0	ukbb	European	0.1896	0.2847	0.6661	0.5054	0.0034	0.0013	0.9881	0.0062	0.0026	0.0047	0.812299
idiopathic_polyneuropathy_meta	Non-cancer illness code_ self-reported: vitiligo	0	ukbb	European	0.2809	0.423	0.6642	0.5066	0.0017	0.0014	0.9934	0.007	-0.0016	0.0048	0.812299
idiopathic_polyneuropathy_meta	Non-cancer illness code_ self-reported: heart attack/myocardial infarction	0	ukbb	European	0.0892	0.1344	0.6637	0.5069	0.0193	0.0018	1.0101	0.0074	-0.0026	0.0047	0.812299
idiopathic_polyneuropathy_meta	Diagnoses - main ICD10: C61 Malignant neoplasm of prostate	0	ukbb	European	-0.157	0.2377	-0.6603	0.5091	0.0043	0.0015	1.019	0.0067	0.0067	0.0048	0.813487
idiopathic_polyneuropathy_meta	Triglycerides	20686565	lipids	European	-0.0627	0.0951	-0.6589	0.5099	0.1675	0.0288	0.9686	0.0161	0.0018	0.0057	0.813487
idiopathic_polyneuropathy_meta	Free cholesterol in IDL	27005778	metabolites	European	-0.1548	0.2359	-0.6562	0.5117	0.0708	0.0409	1.0202	0.0198	-0.0021	0.0045	0.813487
idiopathic_polyneuropathy_meta	Illnesses of father: None of the above (group 2)	0	ukbb	European	-0.1252	0.1915	-0.654	0.5131	0.0094	0.0017	1.0013	0.0072	-0.007	0.0048	0.813487
idiopathic_polyneuropathy_meta	Non-cancer illness code_ self-reported: malabsorption/coeliac disease	0	ukbb	European	-0.1081	0.1656	-0.6528	0.5139	0.0095	0.005	1.0039	0.013	0.0043	0.0042	0.813487
idiopathic_polyneuropathy_meta	Creatinine	27005778	metabolites	European	0.1254	0.1929	0.6498	0.5158	0.1145	0.0241	1.0121	0.0071	-0.0029	0.0045	0.813487
idiopathic_polyneuropathy_meta	Diagnoses - main ICD10: T84 Complications of internal orthopaedic prosthetic devices_ implants and grafts	0	ukbb	European	0.1524	0.2349	0.6489	0.5164	0.0051	0.0016	0.9909	0.007	0.0071	0.0046	0.813487
idiopathic_polyneuropathy_meta	Illnesses of mother: Diabetes	0	ukbb	European	0.0767	0.1184	0.6483	0.5168	0.0207	0.0019	1.0163	0.0092	0.0016	0.0045	0.813487
idiopathic_polyneuropathy_meta	Urinary albumin-to-creatinine ratio (non-diabetes)	26631737	kidney	European	0.135	0.2083	0.6479	0.5171	0.0531	0.0106	0.995	0.0072	-0.0021	0.005	0.813487
idiopathic_polyneuropathy_meta	Total lipids in medium LDL	27005778	metabolites	European	-0.1514	0.235	-0.6443	0.5194	0.0814	0.0497	1.0099	0.0206	0.0004	0.0043	0.814383
idiopathic_polyneuropathy_meta	Number of cigarettes currently smoked daily (current cigarette smokers)	0	ukbb	European	0.1249	0.1952	0.6397	0.5224	0.1033	0.0263	1.0006	0.0068	0.0044	0.0045	0.814383
idiopathic_polyneuropathy_meta	Medication for cholesterol_ blood pressure or diabetes: None of the above	0	ukbb	European	-0.0575	0.0904	-0.6366	0.5244	0.0887	0.0051	1.0326	0.0101	0.0009	0.0044	0.814383
idiopathic_polyneuropathy_meta	Femoral Neck bone mineral density	26367794	bone	Mixed	-0.0835	0.1313	-0.6362	0.5246	0.1269	0.0145	0.9744	0.008	0.0013	0.0046	0.814383
idiopathic_polyneuropathy_meta	Happiness	0	ukbb	European	0.0773	0.1216	0.6355	0.5251	0.0614	0.0049	1.0048	0.0076	0.0006	0.0046	0.814383
idiopathic_polyneuropathy_meta	Time spent using computer	0	ukbb	European	-0.0512	0.0808	-0.6338	0.5262	0.096	0.0042	1.0449	0.0094	0.0008	0.0053	0.814383
idiopathic_polyneuropathy_meta	Age of smoking initiation	20418890	smoking_behaviour	European	0.1572	0.2482	0.6334	0.5265	0.062	0.0182	0.9991	0.0061	-0.0019	0.0044	0.814383
idiopathic_polyneuropathy_meta	Diagnoses - main ICD10: N40 Hyperplasia of prostate	0	ukbb	European	-0.1499	0.2375	-0.631	0.528	0.0057	0.0015	1.0104	0.0067	0.0054	0.0051	0.814383
idiopathic_polyneuropathy_meta	Fasting glucose main effect	22581228	glycemic	European	-0.085	0.1347	-0.6307	0.5282	0.0986	0.0189	0.998	0.0094	0.0067	0.0045	0.814383
idiopathic_polyneuropathy_meta	Mouth/teeth dental problems: Loose teeth	0	ukbb	European	0.0909	0.1448	0.6281	0.5299	0.0145	0.0017	1.011	0.0069	0.0048	0.005	0.814383
idiopathic_polyneuropathy_meta	Cigarettes Per Day	30617275	smoking_behaviour	European	0.1208	0.1929	0.6265	0.531	0.0198	0.0111	1.0087	0.0154	-0.0031	0.0055	0.814383
idiopathic_polyneuropathy_meta	Free cholesterol in large LDL	27005778	metabolites	European	-0.1481	0.2368	-0.6255	0.5316	0.0638	0.0478	1.0171	0.0234	-0.0019	0.0043	0.814383
idiopathic_polyneuropathy_meta	Free cholesterol in large VLDL	27005778	metabolites	European	-0.1197	0.1914	-0.6255	0.5317	0.1227	0.0294	0.9887	0.0067	0.0055	0.004	0.814383
idiopathic_polyneuropathy_meta	Non-cancer illness code_ self-reported: polio / poliomyelitis	0	ukbb	European	0.2073	0.3321	0.6243	0.5324	0.0027	0.0013	0.9922	0.0065	-0.0027	0.0049	0.814383
idiopathic_polyneuropathy_meta	Cholesterol esters in large VLDL	27005778	metabolites	European	-0.1132	0.1826	-0.6201	0.5352	0.1636	0.0341	0.9778	0.0069	0.0075	0.0041	0.817051
idiopathic_polyneuropathy_meta	Total cholesterol in medium LDL	27005778	metabolites	European	-0.1482	0.24	-0.6175	0.5369	0.0691	0.0468	1.0128	0.0219	3.0429e-05	0.0043	0.818033
idiopathic_polyneuropathy_meta	Diagnoses - main ICD10: S76 Injury of muscle and tendon at hip and thigh level	0	ukbb	European	0.2884	0.4696	0.6142	0.5391	0.0015	0.0012	0.9984	0.0064	-0.006	0.0044	0.819771
idiopathic_polyneuropathy_meta	Concentration of very large VLDL particles	27005778	metabolites	European	-0.1242	0.2029	-0.6122	0.5404	0.1247	0.0297	0.9833	0.0068	0.0066	0.0041	0.820136
idiopathic_polyneuropathy_meta	Pain type(s) experienced in last month: Facial pain	0	ukbb	European	-0.1207	0.1981	-0.6092	0.5424	0.007	0.0014	0.9967	0.0061	0.0035	0.0043	0.821561
idiopathic_polyneuropathy_meta	Glycoprotein acetyls; mainly a1-acid glycoprotein	27005778	metabolites	European	-0.1292	0.2133	-0.6058	0.5446	0.0994	0.0292	0.9857	0.0062	0.0058	0.0046	0.822021
idiopathic_polyneuropathy_meta	Acetoacetate	27005778	metabolites	European	-0.1494	0.2477	-0.603	0.5465	0.0748	0.0275	0.9797	0.0072	0.006	0.0046	0.822021
idiopathic_polyneuropathy_meta	Years of schooling 2013	23722424	education	European	-0.0661	0.1098	-0.6025	0.5469	0.0842	0.0063	1.019	0.009	-0.0033	0.0053	0.822021
idiopathic_polyneuropathy_meta	Ever had prostate specific antigen (PSA) test	0	ukbb	European	-0.0875	0.1455	-0.6016	0.5475	0.0339	0.0034	1.0037	0.0073	0.0057	0.0046	0.822021
idiopathic_polyneuropathy_meta	Free cholesterol in very large HDL	27005778	metabolites	European	-0.1678	0.2796	-0.6002	0.5484	0.0489	0.0249	1.0141	0.0136	-0.003	0.0041	0.822021
idiopathic_polyneuropathy_meta	Coronary artery disease	26343387	cardiometabolic	Mixed	0.0545	0.091	0.5982	0.5497	0.0794	0.0058	1.0437	0.0092	-0.0012	0.0045	0.822021
idiopathic_polyneuropathy_meta	Total lipids in large LDL	27005778	metabolites	European	-0.1403	0.2349	-0.5972	0.5504	0.075	0.0512	1.0145	0.0219	-0.0004	0.0043	0.822021
idiopathic_polyneuropathy_meta	Non-cancer illness code_ self-reported: hyperthyroidism/thyrotoxicosis	0	ukbb	European	0.1244	0.2087	0.596	0.5512	0.0076	0.0019	1.0062	0.0073	-0.0045	0.0048	0.822021
idiopathic_polyneuropathy_meta	Frequency of other exercises in last 4 weeks	0	ukbb	European	0.0933	0.1573	0.5929	0.5533	0.021	0.0033	0.9986	0.0064	-0.0033	0.0049	0.823566
idiopathic_polyneuropathy_meta	Alzheimers disease	24162737	neurological	European	0.1119	0.1894	0.5909	0.5546	0.0446	0.021	1.0661	0.0291	-0.0003	0.0046	0.823916
idiopathic_polyneuropathy_meta	Illnesses of mother: Alzheimers disease/dementia	0	ukbb	European	0.168	0.2882	0.5829	0.56	0.0041	0.0045	1.0337	0.0338	0.0023	0.0048	0.829834
idiopathic_polyneuropathy_meta	Serumurate overweight	25811787	uric_acid	European	0.0731	0.1259	0.5809	0.5613	0.5101	0.2922	0.9716	0.0256	-0.0046	0.0041	0.829834
idiopathic_polyneuropathy_meta	Relative age voice broke	0	ukbb	European	-0.0564	0.0972	-0.5802	0.5618	0.0722	0.0054	1.0107	0.0085	-0.0021	0.0045	0.829834
idiopathic_polyneuropathy_meta	Reason for reducing amount of alcohol drunk: Health precaution	0	ukbb	European	-0.0752	0.1305	-0.5768	0.5641	0.0461	0.0045	0.9967	0.0068	-0.0006	0.0047	0.830238
idiopathic_polyneuropathy_meta	Forced vital capacity	0	lung_function	European	-0.0389	0.0678	-0.5743	0.5658	0.1612	0.0056	0.9919	0.0137	-0.0053	0.0055	0.830238
idiopathic_polyneuropathy_meta	Illnesses of mother: Heart disease	0	ukbb	European	0.0867	0.1512	0.5734	0.5664	0.0156	0.0018	1.0111	0.0068	8.7005e-05	0.0049	0.830238
idiopathic_polyneuropathy_meta	Heel bone mineral density (BMD) T-score_ automated (right)	0	ukbb	European	-0.0475	0.0832	-0.571	0.568	0.3015	0.0366	1.0319	0.0223	-0.0033	0.0058	0.830238
idiopathic_polyneuropathy_meta	Distance between home and job workplace	0	ukbb	European	0.1182	0.2074	0.5702	0.5686	0.0116	0.0032	1.0074	0.0068	-0.0127	0.0048	0.830238
idiopathic_polyneuropathy_meta	Nap during day	0	ukbb	European	0.047	0.0826	0.569	0.5694	0.0806	0.0034	1.0235	0.0098	-0.0028	0.0053	0.830238
idiopathic_polyneuropathy_meta	Total cholesterol in small LDL	27005778	metabolites	European	-0.1416	0.2499	-0.5667	0.5709	0.07	0.0437	1.0162	0.019	0.0007	0.0043	0.830238
idiopathic_polyneuropathy_meta	Mean Caudate	25607358	brain_volume	European	0.093	0.1643	0.5661	0.5713	0.2511	0.0386	0.9682	0.006	-0.0031	0.0045	0.830238
idiopathic_polyneuropathy_meta	Total cholesterol in large LDL	27005778	metabolites	European	-0.1319	0.2336	-0.5647	0.5723	0.0655	0.0464	1.0148	0.0224	-0.0009	0.0042	0.830238
idiopathic_polyneuropathy_meta	Frequency of light DIY in last 4 weeks	0	ukbb	European	-0.0952	0.1688	-0.564	0.5728	0.022	0.0029	1.0046	0.0063	0.0021	0.0049	0.830238
idiopathic_polyneuropathy_meta	Free cholesterol	27005778	metabolites	European	0.1899	0.3387	0.5609	0.5749	0.0676	0.0428	1.0235	0.0108	-0.0051	0.0046	0.831724
idiopathic_polyneuropathy_meta	Medication for pain relief_ constipation_ heartburn: Laxatives (e.g. Dulcolax_ Senokot)	0	ukbb	European	0.0894	0.1602	0.558	0.5769	0.0114	0.0016	1.0096	0.0067	0.0101	0.0045	0.833061
idiopathic_polyneuropathy_meta	Used an inhaler for chest within last hour	0	ukbb	European	-0.1268	0.2328	-0.5446	0.586	0.0043	0.0016	1.0019	0.0063	0.0002	0.0041	0.843215
idiopathic_polyneuropathy_meta	Family relationship satisfaction	0	ukbb	European	0.0697	0.1282	0.5434	0.5868	0.0574	0.005	1.0046	0.0072	0.0045	0.0047	0.843215
idiopathic_polyneuropathy_meta	Mineral and other dietary supplements: None of the above	0	ukbb	European	0.0568	0.1046	0.5428	0.5872	0.0301	0.0021	1.0094	0.0067	-0.0022	0.0049	0.843215
idiopathic_polyneuropathy_meta	Diagnoses - main ICD10: J34 Other disorders of nose and nasal sinuses	0	ukbb	European	0.164	0.3052	0.5373	0.5911	0.0025	0.0014	1.0077	0.0066	0.0069	0.0042	0.845556
idiopathic_polyneuropathy_meta	Fractured bone site(s): Ankle	0	ukbb	European	0.1024	0.1913	0.5353	0.5924	0.0065	0.0016	0.995	0.0065	0.0056	0.0044	0.845556
idiopathic_polyneuropathy_meta	Number of children fathered	0	ukbb	European	-0.0683	0.1278	-0.5344	0.5931	0.0324	0.0036	1.0107	0.0072	0.0031	0.0043	0.845556
idiopathic_polyneuropathy_meta	Mean platelet volume	22139419	haemotological	European	-0.0728	0.1363	-0.5342	0.5932	0.3201	0.051	0.9812	0.0108	0.0003	0.0051	0.845556
idiopathic_polyneuropathy_meta	Squamous cell lung cancer	27488534	cancer	European	0.1125	0.2126	0.5293	0.5966	0.0385	0.012	1.0099	0.0066	0.0039	0.0046	0.848839
idiopathic_polyneuropathy_meta	Diagnoses - main ICD10: K35 Acute appendicitis	0	ukbb	European	0.17	0.323	0.5263	0.5986	0.0023	0.0013	1.0045	0.0068	0.0058	0.0045	0.850122
idiopathic_polyneuropathy_meta	Birth weight of first child	0	ukbb	European	0.0495	0.095	0.5209	0.6025	0.1085	0.0065	1.0238	0.0098	0.0034	0.0049	0.854093
idiopathic_polyneuropathy_meta	Illnesses of father: High blood pressure	0	ukbb	European	0.0675	0.1313	0.5142	0.6071	0.0194	0.0017	1.0133	0.007	0.0048	0.0049	0.857108
idiopathic_polyneuropathy_meta	Total cholesterol in IDL	27005778	metabolites	European	-0.1164	0.2285	-0.5095	0.6104	0.0712	0.0456	1.0187	0.0197	-0.0019	0.0043	0.857108
idiopathic_polyneuropathy_meta	Non-cancer illness code_ self-reported: kidney stone/ureter stone/bladder stone	0	ukbb	European	-0.0848	0.1665	-0.5094	0.6105	0.009	0.0017	1.0021	0.0077	0.0033	0.0045	0.857108
idiopathic_polyneuropathy_meta	Body fat	26833246	anthropometric	Mixed	-0.0531	0.1043	-0.5091	0.6107	0.1068	0.0082	0.9044	0.0062	0.0004	0.0041	0.857108
idiopathic_polyneuropathy_meta	Phospholipids in medium HDL	27005778	metabolites	European	-0.1397	0.2748	-0.5083	0.6112	0.0668	0.0233	0.9953	0.0076	0.0026	0.0046	0.857108
idiopathic_polyneuropathy_meta	Total cholesterol in HDL	27005778	metabolites	European	-0.1128	0.2239	-0.5039	0.6143	0.0935	0.0281	1.0068	0.0126	-0.0022	0.0043	0.857108
idiopathic_polyneuropathy_meta	Leptin_not_adjBMI	26833098	hormone	European	-0.0833	0.1654	-0.5037	0.6145	0.0985	0.0156	0.9947	0.0065	0.0028	0.0045	0.857108
idiopathic_polyneuropathy_meta	Handedness (chirality/laterality): Use both right and left hands equally	0	ukbb	European	-0.1239	0.2464	-0.5029	0.615	0.0042	0.0014	1.0059	0.0066	0.0048	0.0048	0.857108
idiopathic_polyneuropathy_meta	Total cholesterol in large HDL	27005778	metabolites	European	-0.0998	0.1986	-0.5024	0.6154	0.106	0.0285	1.0062	0.0142	-0.0036	0.0041	0.857108
idiopathic_polyneuropathy_meta	Time spent driving	0	ukbb	European	0.0559	0.1114	0.502	0.6157	0.0424	0.0028	1.0015	0.0069	-0.0122	0.0049	0.857108
idiopathic_polyneuropathy_meta	Total lipids in very large VLDL	27005778	metabolites	European	-0.0961	0.1927	-0.4986	0.6181	0.1357	0.0299	0.9786	0.007	0.0052	0.0041	0.857492
idiopathic_polyneuropathy_meta	Mouth/teeth dental problems: Bleeding gums	0	ukbb	European	-0.0602	0.1208	-0.4979	0.6185	0.0223	0.0019	1.011	0.008	0.0063	0.005	0.857492
idiopathic_polyneuropathy_meta	Eye problems/disorders: Injury or trauma resulting in loss of vision	0	ukbb	European	1.3429	2.7026	0.4969	0.6193	0.0013	0.004	1.0103	0.0062	-0.0035	0.0044	0.857492
idiopathic_polyneuropathy_meta	Hair/balding pattern: Pattern 4	0	ukbb	European	0.0375	0.076	0.4932	0.6219	0.1676	0.0195	1.0985	0.0242	-0.0109	0.0049	0.859555
idiopathic_polyneuropathy_meta	Bipolar disorder	21926972	psychiatric	European	0.0605	0.1234	0.4905	0.6238	0.4331	0.0367	1.0224	0.0072	0.0043	0.005	0.860644
idiopathic_polyneuropathy_meta	FEV1/FVC	0	lung_function	European	-0.0577	0.1183	-0.4877	0.6258	0.0966	0.0095	0.9913	0.0072	0.001	0.0043	0.861867
idiopathic_polyneuropathy_meta	Fasting insulin main effect	22581228	glycemic	European	-0.0708	0.1466	-0.4828	0.6292	0.0698	0.01	1.0157	0.0069	0.0012	0.0041	0.862496
idiopathic_polyneuropathy_meta	Job involves shift work	0	ukbb	European	0.0602	0.1248	0.4826	0.6294	0.0307	0.0028	1.002	0.0066	0.0014	0.0047	0.862496
idiopathic_polyneuropathy_meta	Transferrin	25352340	metal	European	-0.0739	0.1533	-0.4823	0.6296	0.1615	0.0759	1.0623	0.024	0.007	0.0057	0.862496
idiopathic_polyneuropathy_meta	Alcohol intake versus 10 years previously	0	ukbb	European	0.0494	0.1031	0.4788	0.6321	0.0346	0.0024	1.0302	0.0082	0.0025	0.005	0.864391
idiopathic_polyneuropathy_meta	Non-cancer illness code_ self-reported: crohns disease	0	ukbb	European	0.1023	0.2158	0.474	0.6355	0.0053	0.0015	1.0051	0.0067	-0.0013	0.0044	0.867508
idiopathic_polyneuropathy_meta	Eczema	26482879	autoimmune	Mixed	0.0914	0.1949	0.4691	0.639	0.0675	0.0153	1.024	0.0072	-0.0037	0.0046	0.87075
idiopathic_polyneuropathy_meta	Frequency of walking for pleasure in last 4 weeks	0	ukbb	European	0.058	0.1251	0.4634	0.6431	0.0344	0.0026	1.0075	0.0076	0.004	0.0053	0.873534
idiopathic_polyneuropathy_meta	Lung cancer (all)	24880342	cancer	European	0.0727	0.1569	0.4631	0.6433	0.126	0.0291	1.0079	0.0079	0.0039	0.0043	0.873534
idiopathic_polyneuropathy_meta	Cancer code_ self-reported: malignant melanoma	0	ukbb	European	0.127	0.2798	0.4539	0.6499	0.005	0.0015	0.9934	0.0062	-0.0063	0.0051	0.879816
idiopathic_polyneuropathy_meta	Height; Females at age 10 and males at age 12	23449627	anthropometric	European	-0.0599	0.1321	-0.4536	0.6502	0.4308	0.0478	0.9525	0.0079	0.006	0.0048	0.879816
idiopathic_polyneuropathy_meta	Triglycerides in very large VLDL	27005778	metabolites	European	-0.0859	0.1909	-0.4501	0.6527	0.1181	0.0291	0.9814	0.007	0.0052	0.0039	0.880777
idiopathic_polyneuropathy_meta	Townsend deprivation index at recruitment	0	ukbb	European	-0.0444	0.0987	-0.4492	0.6533	0.0337	0.002	1.0349	0.0071	0.0139	0.0049	0.880777
idiopathic_polyneuropathy_meta	Duration of vigorous activity	0	ukbb	European	0.06	0.1342	0.4467	0.6551	0.0362	0.0032	0.9909	0.0074	-0.0003	0.0047	0.880777
idiopathic_polyneuropathy_meta	Peak expiratory flow	0	lung_function	European	0.0938	0.2107	0.445	0.6563	0.0973	0.0201	0.9709	0.0068	-0.0011	0.0043	0.880777
idiopathic_polyneuropathy_meta	Illnesses of father: Chronic bronchitis/emphysema	0	ukbb	European	0.0765	0.1722	0.4446	0.6566	0.0149	0.0019	1.0234	0.0068	0.0103	0.0051	0.880777
idiopathic_polyneuropathy_meta	Average number of methylene groups per a double bond	27005778	metabolites	European	0.0832	0.1881	0.4422	0.6584	0.2019	0.0789	0.9957	0.0081	-0.0002	0.0046	0.881664
idiopathic_polyneuropathy_meta	Diagnoses - main ICD10: B37 Candidiasis	0	ukbb	European	-0.4195	0.9573	-0.4382	0.6613	0.0006	0.0014	1.0017	0.0065	0.0062	0.0045	0.882335
idiopathic_polyneuropathy_meta	Maximum workload during fitness test	0	ukbb	European	-0.0808	0.1855	-0.4357	0.6631	0.0424	0.01	1.0076	0.007	0.0044	0.0042	0.882335
idiopathic_polyneuropathy_meta	Duration of walks	0	ukbb	European	0.0392	0.0902	0.4348	0.6637	0.0466	0.0027	1.0066	0.0082	0.001	0.005	0.882335
idiopathic_polyneuropathy_meta	Non-cancer illness code_ self-reported: high cholesterol	0	ukbb	European	-0.0447	0.1032	-0.4332	0.6648	0.0403	0.0054	1.0563	0.0274	0.0046	0.0048	0.882335
idiopathic_polyneuropathy_meta	Forced vital capacity	0	lung_function	European	0.0486	0.1126	0.4317	0.666	0.1178	0.0095	1.0001	0.0084	0.0014	0.0043	0.882335
idiopathic_polyneuropathy_meta	Phospholipids in medium LDL	27005778	metabolites	European	-0.0966	0.2247	-0.4297	0.6674	0.0734	0.0426	1.0082	0.0191	5.6682e-05	0.0041	0.882335
idiopathic_polyneuropathy_meta	Hand grip strength (right)	0	ukbb	European	0.0358	0.0838	0.4275	0.669	0.1039	0.0042	1.0609	0.0133	-0.0031	0.0061	0.882335
idiopathic_polyneuropathy_meta	Non-cancer illness code_ self-reported: iron deficiency anaemia	0	ukbb	European	0.0922	0.216	0.4267	0.6696	0.0045	0.0013	0.9902	0.0059	-0.0049	0.0042	0.882335
idiopathic_polyneuropathy_meta	Forearm Bone mineral density	26367794	bone	Mixed	0.1383	0.3245	0.4262	0.67	0.0916	0.0416	1.0109	0.0065	-0.0036	0.0043	0.882335
idiopathic_polyneuropathy_meta	Types of physical activity in last 4 weeks: Heavy DIY (eg: weeding_ lawn mowing_ carpentry_ digging)	0	ukbb	European	0.0441	0.1036	0.4255	0.6705	0.0341	0.002	1.0064	0.0073	-0.0075	0.0047	0.882335
idiopathic_polyneuropathy_meta	Getting up in morning	0	ukbb	European	-0.0352	0.0833	-0.4227	0.6725	0.0684	0.0031	1.0397	0.0104	-0.0048	0.0054	0.882335
idiopathic_polyneuropathy_meta	Total Cholesterol	20686565	lipids	European	-0.045	0.1082	-0.4154	0.6778	0.1339	0.024	1.0208	0.0347	0.004	0.0054	0.882335
idiopathic_polyneuropathy_meta	Smoking Cessation	30617275	smoking_behaviour	European	-0.1051	0.2533	-0.4151	0.6781	0.0073	0.0023	0.9965	0.0154	0.0008	0.0111	0.882335
idiopathic_polyneuropathy_meta	Mean diameter for HDL particles	27005778	metabolites	European	-0.0798	0.1924	-0.4145	0.6785	0.1214	0.0297	1.0078	0.0187	-0.0062	0.0042	0.882335
idiopathic_polyneuropathy_meta	Own birth weight	31043758	anthropometric	Mixed	0.0294	0.0712	0.4136	0.6792	0.0942	0.0051	1.0723	0.0151	0.0047	0.0051	0.882335
idiopathic_polyneuropathy_meta	Home area population density - urban or rural: England/Wales - Village - less sparse	0	ukbb	European	0.1576	0.3826	0.4119	0.6804	0.0022	0.0014	1.0243	0.0064	-0.0012	0.0046	0.882335
idiopathic_polyneuropathy_meta	Neo-conscientiousness	21173776	personality	European	-0.1179	0.2873	-0.4104	0.6815	0.0727	0.0299	1.0003	0.0068	0.0018	0.0046	0.882335
idiopathic_polyneuropathy_meta	Diagnoses - main ICD10: F31 Bipolar affective disorder	0	ukbb	European	-0.0948	0.2314	-0.4098	0.6819	0.0049	0.0015	0.987	0.007	0.0021	0.0049	0.882335
idiopathic_polyneuropathy_meta	Medication for cholesterol_ blood pressure_ diabetes_ or take exogenous hormones: Blood pressure medication	0	ukbb	European	0.0353	0.0869	0.4065	0.6844	0.1046	0.0067	1.0332	0.012	0.0007	0.0055	0.882335
idiopathic_polyneuropathy_meta	Mean Thalamus	25607358	brain_volume	European	-0.0951	0.2351	-0.4045	0.6859	0.1392	0.0356	0.9795	0.0062	0.0085	0.0051	0.882335
idiopathic_polyneuropathy_meta	Cancer code_ self-reported: small intestine/small bowel cancer	0	ukbb	European	-0.1765	0.4371	-0.4037	0.6864	0.0012	0.0014	0.9984	0.007	0.0041	0.0042	0.882335
idiopathic_polyneuropathy_meta	Diagnoses - main ICD10: R35 Polyuria	0	ukbb	European	0.1166	0.2888	0.4038	0.6864	0.0029	0.0015	0.9984	0.0067	0.0015	0.0044	0.882335
idiopathic_polyneuropathy_meta	Total cholesterol in LDL	27005778	metabolites	European	-0.095	0.2368	-0.4009	0.6885	0.0689	0.0504	1.0137	0.0237	-0.0009	0.0043	0.882335
idiopathic_polyneuropathy_meta	Sleep duration	27494321	sleeping	European	0.0531	0.1329	0.3995	0.6895	0.0559	0.0049	1.0185	0.0072	-0.0069	0.0049	0.882335
idiopathic_polyneuropathy_meta	Extreme bmi	23563607	anthropometric	European	-0.0555	0.1394	-0.398	0.6907	0.6921	0.0547	1.0299	0.0112	0.0043	0.0074	0.882335
idiopathic_polyneuropathy_meta	Wears glasses or contact lenses	0	ukbb	European	0.0544	0.1368	0.3976	0.6909	0.0161	0.0017	1.001	0.0076	-0.0044	0.0047	0.882335
idiopathic_polyneuropathy_meta	Non-cancer illness code_ self-reported: cholelithiasis/gall stones	0	ukbb	European	-0.0741	0.1897	-0.3907	0.696	0.0083	0.0017	1.0208	0.0078	0.0099	0.0048	0.882335
idiopathic_polyneuropathy_meta	Diagnoses - main ICD10: R04 Haemorrhage from respiratory passages	0	ukbb	European	-0.1277	0.3273	-0.3901	0.6965	0.0026	0.0015	0.9971	0.0063	0.0041	0.0045	0.882335
idiopathic_polyneuropathy_meta	LDL cholesterol	20686565	lipids	European	-0.0464	0.1195	-0.3885	0.6976	0.1043	0.0283	1.0507	0.0481	0.0014	0.0053	0.882335
idiopathic_polyneuropathy_meta	Lung cancer (squamous cell)	24880342	cancer	European	0.0956	0.2472	0.3868	0.6989	0.05	0.0192	1.0061	0.0066	0.0057	0.0046	0.882335
idiopathic_polyneuropathy_meta	Cholesterol esters in large LDL	27005778	metabolites	European	-0.0893	0.2316	-0.3856	0.6998	0.0764	0.0506	1.0123	0.0217	-0.0008	0.0042	0.882335
idiopathic_polyneuropathy_meta	Diagnoses - main ICD10: C44 Other malignant neoplasms of skin	0	ukbb	European	-0.0665	0.1728	-0.3847	0.7004	0.0097	0.0023	1.0105	0.0085	-0.0004	0.0048	0.882335
idiopathic_polyneuropathy_meta	Diagnoses - main ICD10: I20 Angina pectoris	0	ukbb	European	-0.0711	0.1851	-0.3842	0.7009	0.0083	0.0015	1.0094	0.007	0.0023	0.0045	0.882335
idiopathic_polyneuropathy_meta	Phospholipids in large HDL	27005778	metabolites	European	-0.0732	0.1912	-0.3828	0.7019	0.1276	0.0304	0.9985	0.014	-0.0037	0.0042	0.882335
idiopathic_polyneuropathy_meta	Relative age of first facial hair	0	ukbb	European	0.0361	0.095	0.3805	0.7036	0.1229	0.0078	1.0471	0.0152	-0.0037	0.005	0.882335
idiopathic_polyneuropathy_meta	Own birth weight	31043758	anthropometric	European	0.0276	0.0727	0.3795	0.7043	0.0986	0.0054	1.0817	0.0156	0.0039	0.0054	0.882335
idiopathic_polyneuropathy_meta	Non-cancer illness code_ self-reported: angina	0	ukbb	European	0.0454	0.1201	0.3784	0.7052	0.0226	0.002	1.0226	0.0076	0.0015	0.0047	0.882335
idiopathic_polyneuropathy_meta	Mineral and other dietary supplements: Fish oil (including cod liver oil)	0	ukbb	European	-0.0414	0.1094	-0.3783	0.7052	0.027	0.0019	1.0056	0.0071	-0.0018	0.0049	0.882335
idiopathic_polyneuropathy_meta	Serum creatinine	26831199	kidney	Mixed	-0.0364	0.0964	-0.3777	0.7056	0.1076	0.0094	0.9752	0.0132	0.0062	0.005	0.882335
idiopathic_polyneuropathy_meta	Non-cancer illness code_ self-reported: hypertrophic cardiomyopathy (hcm / hocm)	0	ukbb	European	-0.1639	0.4338	-0.3777	0.7056	0.0015	0.0013	1.0016	0.0066	0.0001	0.0047	0.882335
idiopathic_polyneuropathy_meta	Cholesterol esters in medium HDL	27005778	metabolites	European	0.12	0.3206	0.3744	0.7081	0.0555	0.0286	1.0001	0.0089	-0.0009	0.0043	0.882335
idiopathic_polyneuropathy_meta	Fractured bone site(s): Arm	0	ukbb	European	-0.084	0.2243	-0.3744	0.7081	0.0052	0.0015	0.9968	0.0069	0.0044	0.0046	0.882335
idiopathic_polyneuropathy_meta	Types of physical activity in last 4 weeks: Light DIY (eg: pruning_ watering the lawn)	0	ukbb	European	-0.0347	0.0928	-0.3735	0.7088	0.0389	0.0022	1.0055	0.0081	-0.0067	0.0045	0.882335
idiopathic_polyneuropathy_meta	Concentration of large HDL particles	27005778	metabolites	European	-0.0698	0.1875	-0.372	0.7099	0.1333	0.0305	0.9995	0.015	-0.0041	0.0042	0.882335
idiopathic_polyneuropathy_meta	Non-accidental death in close genetic family	0	ukbb	European	0.0834	0.2244	0.3716	0.7102	0.0177	0.0047	0.996	0.0064	-0.01	0.0046	0.882335
idiopathic_polyneuropathy_meta	Diastolic blood pressure_ automated reading	0	ukbb	European	0.0273	0.0743	0.3674	0.7133	0.1358	0.0057	1.0665	0.0156	-0.0023	0.0059	0.883722
idiopathic_polyneuropathy_meta	Total cholesterol in very large HDL	27005778	metabolites	European	-0.1263	0.344	-0.3671	0.7136	0.0332	0.0228	1.0132	0.0115	-0.0029	0.0043	0.883722
idiopathic_polyneuropathy_meta	Excessive daytime sleepiness	27992416	sleeping	European	-0.0445	0.1228	-0.3622	0.7172	0.0542	0.0052	1.0022	0.0069	0.0055	0.0048	0.886762
idiopathic_polyneuropathy_meta	Had menopause	0	ukbb	European	0.0577	0.1609	0.3588	0.7197	0.02	0.0041	1.005	0.007	-0.0071	0.0047	0.888433
idiopathic_polyneuropathy_meta	Cancer code_ self-reported: prostate cancer	0	ukbb	European	-0.0697	0.1957	-0.356	0.7218	0.0062	0.0015	1.0143	0.0075	0.0055	0.0049	0.888685
idiopathic_polyneuropathy_meta	Illnesses of father: Heart disease	0	ukbb	European	0.0389	0.1096	0.3555	0.7222	0.0304	0.0026	1.0011	0.0087	-0.0012	0.0041	0.888685
idiopathic_polyneuropathy_meta	Handedness (chirality/laterality): Left-handed	0	ukbb	European	0.0605	0.1711	0.3534	0.7238	0.0099	0.0016	1.0053	0.0071	-0.0041	0.0048	0.889129
idiopathic_polyneuropathy_meta	Underlying (primary) cause of death: ICD10: E85.4 Organ-limited amyloidosis	0	ukbb	European	-0.1624	0.4647	-0.3495	0.7267	0.0628	0.0605	0.9996	0.0069	0.002	0.0048	0.889129
idiopathic_polyneuropathy_meta	Fractured bone site(s): Wrist	0	ukbb	European	-0.071	0.2031	-0.3494	0.7268	0.0065	0.0016	1.0085	0.0069	-0.0004	0.0044	0.889129
idiopathic_polyneuropathy_meta	Total lipids in very large HDL	27005778	metabolites	European	-0.0911	0.2633	-0.3459	0.7294	0.0599	0.0276	1.0162	0.0147	-0.004	0.0042	0.889129
idiopathic_polyneuropathy_meta	Number of older siblings	0	ukbb	European	-0.1395	0.4037	-0.3456	0.7296	0.006	0.005	1.0069	0.0059	0.0022	0.0043	0.889129
idiopathic_polyneuropathy_meta	Non-cancer illness code_ self-reported: hypopituitarism	0	ukbb	European	0.1557	0.4541	0.3429	0.7317	0.0015	0.0012	0.9911	0.0061	-0.0022	0.0045	0.889129
idiopathic_polyneuropathy_meta	Illness_ injury_ bereavement_ stress in last 2 years: Death of a close relative	0	ukbb	European	0.0682	0.1992	0.3422	0.7322	0.0063	0.0015	1.0044	0.0062	-0.0032	0.0043	0.889129
idiopathic_polyneuropathy_meta	Concentration of very large HDL particles	27005778	metabolites	European	0.0827	0.2423	0.3413	0.7329	0.0652	0.0267	1.002	0.0148	-0.0059	0.0041	0.889129
idiopathic_polyneuropathy_meta	Forced Vital capacity(FVC)	26635082	lung_function	European	-0.0461	0.135	-0.3413	0.7329	0.1464	0.0151	0.9857	0.0067	0.0045	0.0044	0.889129
idiopathic_polyneuropathy_meta	Pack Years	30617275	smoking_behaviour	European	0.0769	0.2276	0.3377	0.7356	0.1059	0.0458	1.0295	0.0376	0.0065	0.0219	0.890221
idiopathic_polyneuropathy_meta	Diagnoses - main ICD10: I30 Acute pericarditis	0	ukbb	European	0.1128	0.3348	0.337	0.7361	0.0023	0.0014	0.9949	0.0069	0.0022	0.0043	0.890221
idiopathic_polyneuropathy_meta	Free cholesterol to esterified cholesterol ratio	27005778	metabolites	European	-0.1122	0.3365	-0.3336	0.7387	0.0602	0.0505	1.0127	0.0126	-0.0009	0.0043	0.89052
idiopathic_polyneuropathy_meta	Mothers age at death	27015805	aging	European	-0.0637	0.1918	-0.3322	0.7398	0.0354	0.0075	1.0132	0.0071	-0.0017	0.0047	0.89052
idiopathic_polyneuropathy_meta	Diagnoses - main ICD10: M25 Other joint disorders_ not elsewhere classified	0	ukbb	European	0.1612	0.4869	0.331	0.7406	0.001	0.0013	1.0154	0.0068	0.0008	0.0044	0.89052
idiopathic_polyneuropathy_meta	Non-cancer illness code_ self-reported: psoriasis	0	ukbb	European	0.0669	0.2024	0.3305	0.741	0.007	0.0015	1.0157	0.008	0.0037	0.0046	0.89052
idiopathic_polyneuropathy_meta	Diagnoses - main ICD10: M10 Gout	0	ukbb	European	0.1133	0.3444	0.3291	0.7421	0.0022	0.0015	0.9997	0.0067	0.0027	0.0048	0.89052
idiopathic_polyneuropathy_meta	Phospholipids in very large VLDL	27005778	metabolites	European	-0.0662	0.2034	-0.3253	0.745	0.1058	0.0274	0.9857	0.0067	0.0049	0.0041	0.891864
idiopathic_polyneuropathy_meta	22:6 docosahexaenoic acid	27005778	metabolites	European	-0.0718	0.2215	-0.3239	0.746	0.1317	0.0372	0.9955	0.0072	-0.0005	0.0044	0.891864
idiopathic_polyneuropathy_meta	Why reduced smoking: Illness or ill health	0	ukbb	European	0.0882	0.2743	0.3217	0.7477	0.1078	0.0431	0.9984	0.0065	0.0094	0.0046	0.891864
idiopathic_polyneuropathy_meta	Diagnoses - main ICD10: N19 Unspecified renal failure	0	ukbb	European	-0.0908	0.2831	-0.3208	0.7483	0.003	0.0014	0.999	0.0068	0.0019	0.0044	0.891864
idiopathic_polyneuropathy_meta	Childhood IQ	23358156	education	European	0.0578	0.182	0.3178	0.7506	0.2745	0.0452	1.002	0.0092	-0.0022	0.0059	0.891864
idiopathic_polyneuropathy_meta	Primary biliary cirrhosis	26394269	autoimmune	European	0.0468	0.1479	0.3163	0.7517	0.3757	0.0633	1.0038	0.0098	0.0029	0.005	0.891864
idiopathic_polyneuropathy_meta	Mean diameter for LDL particles	27005778	metabolites	European	0.0982	0.3104	0.3162	0.7518	0.0458	0.0265	1.0011	0.0123	-0.004	0.0041	0.891864
idiopathic_polyneuropathy_meta	Difficulty not smoking for 1 day	0	ukbb	European	-0.0604	0.1918	-0.3147	0.753	0.1126	0.0216	0.9887	0.0065	0.0023	0.0045	0.891864
idiopathic_polyneuropathy_meta	Age at Menopause	26414677	reproductive	European	-0.0323	0.1028	-0.3137	0.7538	0.1355	0.0158	0.9893	0.0138	-0.0047	0.0048	0.891864
idiopathic_polyneuropathy_meta	Type 2 Diabetes	22885922	glycemic	European	0.0444	0.1433	0.3102	0.7564	0.0879	0.0093	1.008	0.007	0.0008	0.005	0.891864
idiopathic_polyneuropathy_meta	Diagnoses - main ICD10: K43 Ventral hernia	0	ukbb	European	0.066	0.2133	0.3093	0.7571	0.0054	0.0014	0.9932	0.0065	0.0071	0.0049	0.891864
idiopathic_polyneuropathy_meta	Illnesses of father: Prostate cancer	0	ukbb	European	0.0599	0.1942	0.3085	0.7577	0.0085	0.0018	1.0119	0.0078	0.0014	0.0044	0.891864
idiopathic_polyneuropathy_meta	Obesity class 3	23563607	anthropometric	European	0.0475	0.1542	0.3078	0.7582	0.1221	0.0141	0.9796	0.0091	-0.005	0.0059	0.891864
idiopathic_polyneuropathy_meta	Total lipids in large HDL	27005778	metabolites	European	-0.0575	0.1882	-0.3058	0.7598	0.1315	0.031	1.0005	0.0148	-0.0045	0.0042	0.89239
idiopathic_polyneuropathy_meta	Diagnoses - main ICD10: N92 Excessive_ frequent and irregular menstruation	0	ukbb	European	0.0596	0.1966	0.3031	0.7618	0.0071	0.0017	1.0007	0.0073	0.0037	0.0046	0.893384
idiopathic_polyneuropathy_meta	Mineral and other dietary supplements: Glucosamine	0	ukbb	European	0.0328	0.1105	0.2966	0.7668	0.0245	0.002	1.0082	0.0074	0.0038	0.0044	0.897887
idiopathic_polyneuropathy_meta	Length of working week for main job	0	ukbb	European	0.0481	0.1631	0.2949	0.768	0.0193	0.0029	1.009	0.0066	0.0015	0.0048	0.897934
idiopathic_polyneuropathy_meta	Diagnoses - main ICD10: M21 Other acquired deformities of limbs	0	ukbb	European	-0.5407	1.8871	-0.2865	0.7745	0.0003	0.0012	1.0081	0.0067	0.0137	0.0045	0.904167
idiopathic_polyneuropathy_meta	Snoring	0	ukbb	European	-0.0238	0.0845	-0.2819	0.778	0.0595	0.0028	1.0245	0.0091	0.0012	0.0055	0.906337
idiopathic_polyneuropathy_meta	Lung cancer	27488534	cancer	European	0.0413	0.1468	0.281	0.7787	0.31	0.0654	1.0151	0.0072	0.0039	0.0043	0.906337
idiopathic_polyneuropathy_meta	Childhood obesity	22484627	anthropometric	European	0.0374	0.1368	0.2735	0.7844	0.4142	0.0463	0.9261	0.0076	0.0044	0.0048	0.910173
idiopathic_polyneuropathy_meta	Systolic blood pressure_ automated reading	0	ukbb	European	0.0197	0.0727	0.2715	0.786	0.1274	0.0055	1.0674	0.0154	-0.0081	0.0057	0.910173
idiopathic_polyneuropathy_meta	Type of tobacco previously smoked: Cigars or pipes	0	ukbb	European	-0.0774	0.2854	-0.271	0.7864	0.0127	0.0053	0.9992	0.0061	-0.0021	0.0041	0.910173
idiopathic_polyneuropathy_meta	Number of full brothers	0	ukbb	European	0.0341	0.1259	0.2707	0.7867	0.0187	0.0018	1.0285	0.0074	-0.0037	0.0044	0.910173
idiopathic_polyneuropathy_meta	Free cholesterol in medium HDL	27005778	metabolites	European	-0.0731	0.2753	-0.2655	0.7906	0.0667	0.0232	0.9978	0.0082	0.0003	0.0046	0.911396
idiopathic_polyneuropathy_meta	Headaches for 3+ months	0	ukbb	European	0.0444	0.1694	0.2618	0.7935	0.0554	0.0073	1.0071	0.0065	0.0025	0.0048	0.911396
idiopathic_polyneuropathy_meta	Ratio of bisallylic groups to double bonds	27005778	metabolites	European	-0.0407	0.156	-0.2611	0.794	0.2936	0.1083	0.978	0.0089	6.1738e-05	0.0041	0.911396
idiopathic_polyneuropathy_meta	Chronotype	27494321	sleeping	European	-0.0247	0.0948	-0.2608	0.7942	0.1019	0.0058	1.013	0.0075	0.0028	0.0049	0.911396
idiopathic_polyneuropathy_meta	Phospholipids in chylomicrons and largest VLDL particles	27005778	metabolites	European	-0.0534	0.205	-0.2606	0.7944	0.0959	0.0262	0.9854	0.0066	0.0038	0.0042	0.911396
idiopathic_polyneuropathy_meta	Own birth weight (fetal effect) adjusted for maternal genotype	31043758	anthropometric	European	-0.0273	0.1051	-0.2595	0.7953	0.0301	0.0029	1.0367	0.0088	0.0031	0.0048	0.911396
idiopathic_polyneuropathy_meta	Diagnoses - main ICD10: I80 Phlebitis and thrombophlebitis	0	ukbb	European	0.0532	0.2057	0.2585	0.796	0.008	0.0016	0.9941	0.0084	0.0055	0.0049	0.911396
idiopathic_polyneuropathy_meta	Parkinsons disease	19915575	neurological	European	0.0339	0.1348	0.2515	0.8014	0.4123	0.1182	1.1234	0.009	0.0008	0.0042	0.915975
idiopathic_polyneuropathy_meta	Phenylalanine	27005778	metabolites	European	0.0693	0.2783	0.2489	0.8035	0.0561	0.0216	1.004	0.0069	-0.0011	0.0046	0.915975
idiopathic_polyneuropathy_meta	Diagnoses - main ICD10: K22 Other diseases of oesophagus	0	ukbb	European	0.0652	0.2651	0.2458	0.8058	0.0042	0.0015	1.0044	0.0066	-0.0004	0.0051	0.915975
idiopathic_polyneuropathy_meta	Acetate	27005778	metabolites	European	-0.0671	0.2744	-0.2446	0.8068	0.0542	0.0191	1.0023	0.0068	0.0001	0.0044	0.915975
idiopathic_polyneuropathy_meta	Diagnoses - main ICD10: H26 Other cataract	0	ukbb	European	-0.0427	0.1746	-0.2443	0.807	0.0094	0.0016	0.9933	0.0074	0.0071	0.0045	0.915975
idiopathic_polyneuropathy_meta	Diagnoses - main ICD10: R14 Flatulence and related conditions	0	ukbb	European	-0.0747	0.3082	-0.2424	0.8085	0.0032	0.0013	0.9926	0.0067	0.0046	0.0049	0.915975
idiopathic_polyneuropathy_meta	Ratio of bisallylic groups to total fatty acids	27005778	metabolites	European	-0.0399	0.1646	-0.2423	0.8086	0.2718	0.0964	0.9864	0.0077	-0.0003	0.0045	0.915975
idiopathic_polyneuropathy_meta	Diagnoses - main ICD10: K50 Crohns disease [regional enteritis]	0	ukbb	European	-0.0552	0.23	-0.24	0.8103	0.0044	0.0014	1.0029	0.0066	0.0079	0.0048	0.915975
idiopathic_polyneuropathy_meta	Vitamin and mineral supplements: Vitamin D	0	ukbb	European	0.0471	0.1973	0.2389	0.8112	0.006	0.0016	0.998	0.0072	0.0016	0.0043	0.915975
idiopathic_polyneuropathy_meta	Asthma	17611496	autoimmune	European	0.0392	0.1663	0.2359	0.8135	0.1115	0.0264	1.0138	0.0082	-0.0001	0.0047	0.915975
idiopathic_polyneuropathy_meta	Urinary albumin-to-creatinine ratio	26631737	kidney	European	-0.0484	0.2055	-0.2353	0.814	0.0455	0.0088	0.9963	0.0068	0.0014	0.0049	0.915975
idiopathic_polyneuropathy_meta	Illnesses of father: None of the above (group 1)	0	ukbb	European	-0.0339	0.1441	-0.235	0.8142	0.0148	0.0018	1.0227	0.0068	-0.0055	0.0045	0.915975
idiopathic_polyneuropathy_meta	Serum total cholesterol	27005778	metabolites	European	-0.0616	0.2648	-0.2324	0.8162	0.0638	0.0374	1.0224	0.0154	-0.0014	0.0043	0.916738
idiopathic_polyneuropathy_meta	Transport type for commuting to job workplace: Public transport	0	ukbb	European	0.032	0.1386	0.231	0.8173	0.0315	0.0034	1.0249	0.0074	0.0002	0.0046	0.916738
idiopathic_polyneuropathy_meta	Diagnoses - main ICD10: D12 Benign neoplasm of colon_ rectum_ anus and anal canal	0	ukbb	European	0.0381	0.1666	0.2285	0.8192	0.0087	0.0014	1.0036	0.0064	0.0079	0.0044	0.916738
idiopathic_polyneuropathy_meta	Potassium in urine	0	ukbb	European	-0.0244	0.107	-0.2278	0.8198	0.0426	0.0023	1.0176	0.0087	0.0058	0.0054	0.916738
idiopathic_polyneuropathy_meta	Diagnoses - main ICD10: S66 Injury of muscle and tendon at wrist and hand level	0	ukbb	European	-0.0764	0.3372	-0.2265	0.8208	0.0023	0.0012	0.9995	0.0066	0.0088	0.0046	0.916738
idiopathic_polyneuropathy_meta	Reason for glasses/contact lenses: For astigmatism	0	ukbb	European	-0.04	0.1814	-0.2208	0.8253	0.009	0.0015	1.0267	0.0067	-0.0053	0.0044	0.919557
idiopathic_polyneuropathy_meta	Crohns disease	26192919	autoimmune	European	0.0238	0.108	0.2202	0.8257	0.5063	0.0574	1.0209	0.0112	-0.0021	0.0042	0.919557
idiopathic_polyneuropathy_meta	Diagnoses - main ICD10: M67 Other disorders of synovium and tendon	0	ukbb	European	-0.0812	0.3807	-0.2133	0.8311	0.0021	0.0013	0.9991	0.0061	0.0086	0.0049	0.923026
idiopathic_polyneuropathy_meta	Forced expiratory volume in 1 second	0	lung_function	European	0.023	0.108	0.2132	0.8312	0.1286	0.0099	0.9953	0.0079	7.8932e-05	0.0043	0.923026
idiopathic_polyneuropathy_meta	Non-cancer illness code_ self-reported: nasal polyps	0	ukbb	European	-0.049	0.2359	-0.2076	0.8356	0.0051	0.0016	1.007	0.0065	-0.0007	0.0047	0.925262
idiopathic_polyneuropathy_meta	Diagnoses - main ICD10: D25 Leiomyoma of uterus	0	ukbb	European	0.0476	0.2309	0.2061	0.8367	0.0059	0.0014	0.9932	0.006	-0.0004	0.0045	0.925262
idiopathic_polyneuropathy_meta	2hr glucose adjusted for BMI	20081857	glycemic	European	-0.0475	0.2306	-0.2059	0.8368	0.1033	0.0344	0.9929	0.0071	0.0012	0.0047	0.925262
idiopathic_polyneuropathy_meta	Ever stopped smoking for 6+ months	0	ukbb	European	-0.0459	0.2306	-0.1992	0.8421	0.0198	0.0054	1.0008	0.0066	0.0036	0.0046	0.929794
idiopathic_polyneuropathy_meta	Smoking status: Previous	0	ukbb	European	0.0165	0.0839	0.196	0.8446	0.052	0.003	1.0198	0.0096	0.0052	0.0047	0.931109
idiopathic_polyneuropathy_meta	Diagnoses - main ICD10: R31 Unspecified haematuria	0	ukbb	European	0.0516	0.265	0.1946	0.8457	0.0032	0.0015	1.0073	0.0062	0.0101	0.0044	0.931109
idiopathic_polyneuropathy_meta	Diagnoses - main ICD10: Z47 Other orthopaedic follow-up care	0	ukbb	European	-0.0503	0.2603	-0.1931	0.8469	0.0035	0.0012	0.9974	0.0061	0.0009	0.0044	0.931109
idiopathic_polyneuropathy_meta	Insomnia	27992416	sleeping	European	-0.0251	0.1328	-0.1889	0.8502	0.1333	0.0118	1.0024	0.0079	0.0072	0.0046	0.933411
idiopathic_polyneuropathy_meta	Eye problems/disorders: Diabetes related eye disease	0	ukbb	European	0.0377	0.205	0.1841	0.854	0.0198	0.0043	1.0065	0.0063	-0.0027	0.0047	0.934119
idiopathic_polyneuropathy_meta	Chronic Kidney Disease	26831199	kidney	Mixed	0.0424	0.2307	0.1836	0.8544	0.0179	0.0059	1.0172	0.0088	-0.0032	0.0046	0.934119
idiopathic_polyneuropathy_meta	Vascular/heart problems diagnosed by doctor: Angina	0	ukbb	European	0.0218	0.12	0.1815	0.856	0.022	0.0021	1.0257	0.0076	0.0027	0.0047	0.934119
idiopathic_polyneuropathy_meta	Diagnoses - main ICD10: I25 Chronic ischaemic heart disease	0	ukbb	European	0.0212	0.1184	0.1788	0.8581	0.0198	0.0023	1.0211	0.0073	-0.0005	0.0044	0.934119
idiopathic_polyneuropathy_meta	Fathers age at death	0	ukbb	European	-0.0191	0.1075	-0.178	0.8587	0.0341	0.0031	1.0233	0.0079	-0.0047	0.005	0.934119
idiopathic_polyneuropathy_meta	Smoking Initiation	30617275	smoking_behaviour	European	0.0396	0.2228	0.1777	0.859	0.005	0.0011	1.1053	0.0095	0.0046	0.0062	0.934119
idiopathic_polyneuropathy_meta	Birth weight	0	ukbb	European	-0.0148	0.0838	-0.1764	0.86	0.1084	0.0061	1.0508	0.0137	0.0058	0.0055	0.934119
idiopathic_polyneuropathy_meta	Age when periods started (menarche)	0	ukbb	European	0.0126	0.0719	0.1757	0.8605	0.2092	0.0104	1.0041	0.0123	0.0033	0.0055	0.934119
idiopathic_polyneuropathy_meta	Current employment status: Looking after home and/or family	0	ukbb	European	0.0377	0.2182	0.1726	0.863	0.0062	0.0014	1.0002	0.0068	-0.0017	0.0047	0.934321
idiopathic_polyneuropathy_meta	Diagnoses - main ICD10: R69 Unknown and unspecified causes of morbidity	0	ukbb	European	0.0365	0.2117	0.1724	0.8631	0.0053	0.0014	0.9982	0.0067	0.0174	0.0046	0.934321
idiopathic_polyneuropathy_meta	Apolipoprotein B	27005778	metabolites	European	-0.0364	0.2219	-0.1639	0.8698	0.0839	0.0398	1.0082	0.0146	-0.0014	0.0044	0.937173
idiopathic_polyneuropathy_meta	Amyotrophic lateral sclerosis	27455348	neurological	European	-0.0357	0.22	-0.1621	0.8712	0.0483	0.013	0.9951	0.0063	0.0038	0.0045	0.937173
idiopathic_polyneuropathy_meta	Diagnoses - main ICD10: M70 Soft tissue disorders related to use_ overuse and pressure	0	ukbb	European	0.0423	0.2618	0.1616	0.8716	0.004	0.0013	0.9832	0.0066	0.0004	0.0044	0.937173
idiopathic_polyneuropathy_meta	Total lipids in small HDL	27005778	metabolites	European	0.0503	0.3125	0.161	0.8721	0.055	0.0263	1.0022	0.0074	0.0047	0.0046	0.937173
idiopathic_polyneuropathy_meta	Diagnoses - main ICD10: K30 Dyspepsia	0	ukbb	European	0.0431	0.2687	0.1602	0.8727	0.0032	0.0014	1.0034	0.0065	0.0063	0.0045	0.937173
idiopathic_polyneuropathy_meta	Pulse rate_ automated reading	0	ukbb	European	0.0112	0.0698	0.1599	0.873	0.1544	0.0106	1.0466	0.0282	0.0148	0.0065	0.937173
idiopathic_polyneuropathy_meta	Types of physical activity in last 4 weeks: None of the above	0	ukbb	European	-0.0187	0.1233	-0.1513	0.8797	0.0242	0.0018	1.0167	0.0073	0.0198	0.0051	0.943058
idiopathic_polyneuropathy_meta	Total cholesterol in medium HDL	27005778	metabolites	European	0.0467	0.3138	0.1488	0.8817	0.0544	0.0248	0.9989	0.0089	-0.0011	0.0045	0.943599
idiopathic_polyneuropathy_meta	Sitting height ratio	25865494	anthropometric	European	0.0217	0.1472	0.1473	0.8829	0.223	0.0283	0.9792	0.0075	-0.0056	0.0049	0.943599
idiopathic_polyneuropathy_meta	Heart rate	23583979	haemotological	Mixed	0.0176	0.121	0.1451	0.8846	0.0846	0.0091	1.012	0.0085	-0.003	0.0051	0.943599
idiopathic_polyneuropathy_meta	Femoral neck bone mineral density	22504420	bone	Mixed	-0.0158	0.1094	-0.1443	0.8853	0.3036	0.0251	0.9802	0.0086	0.0044	0.0047	0.943599
idiopathic_polyneuropathy_meta	HOMA-B	20081858	glycemic	European	-0.026	0.1821	-0.143	0.8863	0.0909	0.0134	0.9885	0.0063	-0.004	0.0047	0.943599
idiopathic_polyneuropathy_meta	Duration of heavy DIY	0	ukbb	European	0.0185	0.1334	0.1387	0.8896	0.0333	0.0039	1.0078	0.0068	0.0054	0.0044	0.945811
idiopathic_polyneuropathy_meta	Non-cancer illness code_ self-reported: osteoporosis	0	ukbb	European	-0.0206	0.1536	-0.1343	0.8932	0.0149	0.0019	1.0001	0.0074	0.0044	0.0047	0.948336
idiopathic_polyneuropathy_meta	Average number of double bonds in a fatty acid chain	27005778	metabolites	European	-0.0243	0.1864	-0.1304	0.8963	0.1715	0.053	1.0018	0.0076	-0.0024	0.0045	0.950324
idiopathic_polyneuropathy_meta	Non-cancer illness code_ self-reported: pneumothorax	0	ukbb	European	0.0342	0.2829	0.1208	0.9039	0.0028	0.0014	0.9886	0.007	-0.0053	0.0043	0.955869
idiopathic_polyneuropathy_meta	Concentration of medium HDL particles	27005778	metabolites	European	-0.0351	0.2909	-0.1206	0.904	0.0641	0.0263	0.995	0.0075	0.0016	0.0046	0.955869
idiopathic_polyneuropathy_meta	Mean Putamen	25607358	brain_volume	European	-0.0175	0.1511	-0.1161	0.9076	0.2983	0.0457	0.9502	0.0069	0.0015	0.0045	0.95621
idiopathic_polyneuropathy_meta	Bring up phlegm/sputum/mucus on most days	0	ukbb	European	0.023	0.2004	0.1147	0.9087	0.0263	0.006	1.0082	0.0071	-0.0012	0.0045	0.95621
idiopathic_polyneuropathy_meta	Non-cancer illness code_ self-reported: gastro-oesophageal reflux (gord) / gastric reflux	0	ukbb	European	0.0171	0.1508	0.1136	0.9095	0.0114	0.0016	1.014	0.0072	0.0101	0.0048	0.95621
idiopathic_polyneuropathy_meta	Mineral and other dietary supplements: Selenium	0	ukbb	European	-0.0241	0.2124	-0.1135	0.9096	0.0064	0.0016	1.0002	0.007	0.0033	0.0045	0.95621
idiopathic_polyneuropathy_meta	Lumbar Spine bone mineral density	26367794	bone	Mixed	-0.0172	0.1531	-0.1123	0.9105	0.1326	0.015	0.9764	0.0081	0.0034	0.0047	0.95621
idiopathic_polyneuropathy_meta	Valine	27005778	metabolites	European	-0.0289	0.2646	-0.1092	0.913	0.0613	0.0193	1.0154	0.0074	-0.0012	0.0045	0.957537
idiopathic_polyneuropathy_meta	Why stopped smoking: None of the above	0	ukbb	European	-0.0171	0.1631	-0.1051	0.9163	0.0403	0.0058	0.9974	0.0066	0.0008	0.0047	0.959697
idiopathic_polyneuropathy_meta	Non-cancer illness code_ self-reported: diabetes	0	ukbb	European	-0.0109	0.1085	-0.1002	0.9202	0.0356	0.0026	1.0382	0.0104	-0.0045	0.0046	0.962479
idiopathic_polyneuropathy_meta	Number of live births	0	ukbb	European	0.0099	0.1099	0.0898	0.9284	0.0615	0.0042	1.0076	0.0081	0.005	0.0047	0.969378
idiopathic_polyneuropathy_meta	Types of transport used (excluding work): Car/motor vehicle	0	ukbb	European	-0.0094	0.1065	-0.0887	0.9293	0.0244	0.0017	1.0091	0.007	-0.0048	0.0048	0.969378
idiopathic_polyneuropathy_meta	Morning/evening person (chronotype)	0	ukbb	European	-0.006	0.0735	-0.082	0.9347	0.1162	0.0042	1.0409	0.0113	0.0015	0.0057	0.973698
idiopathic_polyneuropathy_meta	Medication for cholesterol_ blood pressure_ diabetes_ or take exogenous hormones: Cholesterol lowering medication	0	ukbb	European	-0.0087	0.1186	-0.0736	0.9413	0.0508	0.0056	1.0247	0.0137	0.0035	0.0053	0.979256
idiopathic_polyneuropathy_meta	Cholesterol esters in large HDL	27005778	metabolites	European	0.0138	0.1949	0.071	0.9434	0.125	0.0313	1.0003	0.0141	-0.0055	0.0041	0.980123
idiopathic_polyneuropathy_meta	Mono-unsaturated fatty acids	27005778	metabolites	European	-0.0176	0.2596	-0.0679	0.9459	0.1049	0.0423	0.9881	0.0079	-0.0017	0.0042	0.981333
idiopathic_polyneuropathy_meta	Infant head circumference	22504419	anthropometric	European	-0.0131	0.1971	-0.0664	0.9471	0.2308	0.0446	0.9903	0.0066	-0.0013	0.0048	0.981333
idiopathic_polyneuropathy_meta	Diabetes diagnosed by doctor	0	ukbb	European	-0.0062	0.0997	-0.0625	0.9502	0.0436	0.0028	1.0401	0.0105	-0.0023	0.0047	0.983228
idiopathic_polyneuropathy_meta	Medication for cholesterol_ blood pressure or diabetes: Cholesterol lowering medication	0	ukbb	European	0.0057	0.0972	0.0588	0.9531	0.0683	0.0063	1.0329	0.0142	6.9061e-05	0.0041	0.983909
idiopathic_polyneuropathy_meta	Pain type(s) experienced in last month: Stomach or abdominal pain	0	ukbb	European	0.007	0.1191	0.0584	0.9534	0.0215	0.0017	1.0066	0.0072	0.0097	0.0049	0.983909
idiopathic_polyneuropathy_meta	HDL cholesterol	20686565	lipids	European	0.006	0.1109	0.0545	0.9566	0.127	0.0229	1.0583	0.0492	0.0055	0.0055	0.985897
idiopathic_polyneuropathy_meta	Underlying (primary) cause of death: ICD10: J84.1 Other interstitial pulmonary diseases with fibrosis	0	ukbb	European	-0.0186	0.362	-0.0513	0.9591	0.0954	0.0657	0.9942	0.0071	-0.0025	0.0046	0.987159
idiopathic_polyneuropathy_meta	Child birth length	25281659	anthropometric	European	-0.0075	0.1634	-0.0461	0.9632	0.1702	0.0232	0.9925	0.0071	0.0103	0.0052	0.990062
idiopathic_polyneuropathy_meta	Non-cancer illness code_ self-reported: gout	0	ukbb	European	-0.0048	0.1091	-0.0439	0.965	0.0247	0.0066	0.9926	0.0186	-0.0002	0.0049	0.990207
idiopathic_polyneuropathy_meta	Why stopped smoking: Doctors advice	0	ukbb	European	-0.0107	0.2505	-0.0428	0.9659	0.0185	0.0052	0.9972	0.0059	0.0038	0.0045	0.990207
idiopathic_polyneuropathy_meta	Cancer code_ self-reported: lung cancer	0	ukbb	European	-0.028	0.7038	-0.0397	0.9683	0.0004	0.0012	0.9924	0.0065	0.0085	0.0044	0.990352
idiopathic_polyneuropathy_meta	Total lipids in medium HDL	27005778	metabolites	European	0.0119	0.3014	0.0394	0.9686	0.0607	0.0264	0.9964	0.0079	0.0007	0.0045	0.990352
idiopathic_polyneuropathy_meta	Adiponectin	22479202	cardiometabolic	Mixed	0.0058	0.1684	0.0346	0.9724	0.1201	0.0253	1.0222	0.0122	0.002	0.005	0.992926
idiopathic_polyneuropathy_meta	Attention deficit hyperactivity disorder	20732625	psychiatric	European	0.0074	0.2403	0.0307	0.9755	0.2579	0.091	1.0045	0.0061	0.0043	0.0038	0.993385
idiopathic_polyneuropathy_meta	Lung adenocarcinoma	27488534	cancer	European	0.008	0.2618	0.0306	0.9756	0.0317	0.0111	1.0191	0.0063	0.0003	0.0044	0.993385
idiopathic_polyneuropathy_meta	Omega-9 and saturated fatty acids	27005778	metabolites	European	-0.0084	0.2876	-0.0292	0.9767	0.0868	0.0433	0.996	0.0079	0.0001	0.0045	0.993385
idiopathic_polyneuropathy_meta	Light smokers_ at least 100 smokes in lifetime	0	ukbb	European	-0.0033	0.1288	-0.0259	0.9794	0.0772	0.0075	1.0051	0.0074	0.0075	0.0045	0.994207
idiopathic_polyneuropathy_meta	Omega-3 fatty acids	27005778	metabolites	European	0.0051	0.2137	0.0241	0.9808	0.1569	0.042	0.9904	0.0078	0.0006	0.0046	0.994207
idiopathic_polyneuropathy_meta	Diagnoses - main ICD10: K44 Diaphragmatic hernia	0	ukbb	European	-0.0045	0.2131	-0.021	0.9832	0.0051	0.0013	1.0053	0.0065	0.0106	0.0049	0.994207
idiopathic_polyneuropathy_meta	Neuroticism	24828478	personality	European	0.004	0.1999	0.02	0.9841	0.0149	0.0033	1.008	0.0061	0.006	0.0046	0.994207
idiopathic_polyneuropathy_meta	Reproduciblity of spirometry measurement using ERS/ATS criteria	0	ukbb	European	-0.0027	0.1494	-0.0183	0.9854	0.0144	0.0022	1.0079	0.0071	-0.0002	0.0041	0.994207
idiopathic_polyneuropathy_meta	Types of transport used (excluding work): Public transport	0	ukbb	European	-0.0022	0.1238	-0.0175	0.986	0.0221	0.0019	1.0269	0.007	-0.008	0.0046	0.994207
idiopathic_polyneuropathy_meta	Glutamine	27005778	metabolites	European	0.0043	0.2576	0.0169	0.9865	0.0636	0.0205	1.0179	0.0077	-0.0017	0.0045	0.994207
idiopathic_polyneuropathy_meta	Transport type for commuting to job workplace: Cycle	0	ukbb	European	0.0019	0.1388	0.0136	0.9892	0.0314	0.0032	1.016	0.0075	0.0009	0.0048	0.995632
idiopathic_polyneuropathy_meta	Primary sclerosing cholangitis	27992413	autoimmune	Mixed	0.0014	0.1663	0.0082	0.9934	0.3046	0.0767	0.9999	0.0111	-0.0023	0.0048	0.997277
idiopathic_polyneuropathy_meta	Duration of fitness test	0	ukbb	European	-0.0021	0.297	-0.007	0.9944	0.0204	0.0089	1.0041	0.0064	-0.0036	0.0047	0.997277
idiopathic_polyneuropathy_meta	Leucine	27005778	metabolites	European	0.0019	0.2926	0.0067	0.9947	0.0465	0.0207	1.0086	0.0067	-0.0027	0.0047	0.997277
idiopathic_polyneuropathy_meta	Mean Accumbens	25607358	brain_volume	European	-0.0007	0.2582	-0.0026	0.9979	0.0916	0.0362	0.9791	0.0065	0.0014	0.0044	0.9982
idiopathic_polyneuropathy_meta	Number of trend entries	0	ukbb	European	-0.0005	0.2211	-0.0022	0.9982	0.0313	0.0093	1.0056	0.0066	0.0001	0.0046	0.9982
SNPs from the MHC (chr6 26M~34M) region were removed for all traits
PMID = Pubmed ID for publication; rg, genetic correlation; se, standard error; h2_obs, h2_obs_se, observed scale h2 for trait 2 and standard error; h2_int, h2_int_se, single-trait LD Score regression intercept for trait 2 and standard error;
gcov_int, gcov_int_se = cross-trait LD Score regression intercept and standard error; pFDR = FDR-corrected p-value.
Results in bold text pass the FDR-corrected significance threshold (pFDR < 0.05).
